# Supplementary material for: Identification of histone deacetylase inhibitors as neutrophil recruitment modulators in zebrafish using a chemical library screen
Source: Dis Model Mech. 2023 Oct 13;16(10):dmm050056. doi: 10.1242/dmm.050056 (PMC10621070; doi:10.1242/dmm.050056)
Supplement: Table. S3. RNA-seq data. The Excel table file includes all the up-regulated and down-regulated genes and fpkm values in all samples. [file dmm-16-050056-TableS3.xlsx]

## Sheet: All_samples_fpkm
Geneid	Chr	Start	End	Strand	Length	AR42_1	AR42_2	AR42_3	AR42_4	DMSO_1	DMSO_2	DMSO_3	DMSO_4	DMSO_TFA_1	DMSO_TFA_2	DMSO_TFA_3	DMSO_TFA_4	AR42_TFA_1	AR42_TFA_2	AR42_TFA_3	AR42_TFA_4
rpl24	1;1;1;1;1;1;1;1;1;1;1;1;1;1;1;1	6408;6642;6642;6644;6892;6892;6892;6892;9558;9558;9558;10081;10081;11550;11550;11751	6760;6760;6760;6760;6955;6955;7335;6955;9694;9694;9919;10191;10191;11725;11625;12027	-;-;-;-;-;-;-;-;-;-;-;-;-;-;-;-	1723	217.493	209.485	222.807	218.743	246.44	250.216	249.648	246.412	206.716	206.356	208.73	206.78	164.859	173.521	171.919	165.684
cep97	1;1;1;1;1;1;1;1;1;1;1;1;1;1;1;1;1;1;1;1;1;1;1;1;1;1;1;1;1;1;1;1;1;1;1;1;1;1;1;1	11822;11967;11992;12129;12373;12373;12373;12373;12795;12795;12795;12795;13034;13034;13070;13136;13219;13219;13219;13504;13504;13504;14032;14032;14032;14167;14290;14290;14343;14699;14699;14699;14699;15062;15352;15352;15365;15676;15676;15676	12034;12034;12034;12269;12521;12521;12521;12521;12953;12953;12975;12953;13135;13135;13135;13332;13257;13332;13332;13667;13667;13667;14058;14190;14190;14402;14402;14402;14432;14809;15063;15137;15137;15137;15427;15427;15427;16272;16373;16373	+;+;+;+;+;+;+;+;+;+;+;+;+;+;+;+;+;+;+;+;+;+;+;+;+;+;+;+;+;+;+;+;+;+;+;+;+;+;+;+	2761	1.66307	1.85996	1.92654	1.51691	1.99376	1.90879	1.89207	2.30969	1.71436	1.84018	1.38667	1.45294	1.86496	1.60133	1.68489	1.66544
nfkbiz	1;1;1;1;1;1;1;1;1;1;1;1;1;1;1;1;1;1;1;1;1;1;1;1;1;1;1;1;1;1;1;1	18716;18716;18747;18786;19485;19485;19485;19485;19673;19673;19673;19673;19806;19806;19806;20025;20025;20025;20420;20420;20660;20660;22226;22226;22365;22365;22614;22614;22799;22807;23068;23068	18912;18912;18912;18912;19582;19582;19582;19582;19712;19888;19712;19712;19888;19888;19963;20331;20329;20329;20525;20525;20806;20806;22289;22289;22522;22522;22724;22724;22966;22966;23173;23389	+;+;+;+;+;+;+;+;+;+;+;+;+;+;+;+;+;+;+;+;+;+;+;+;+;+;+;+;+;+;+;+	1969	6.58852	6.88189	6.42151	6.16413	3.82716	4.19855	3.7865	3.37039	5.69923	6.27382	6.3568	6.60958	6.58087	5.25347	4.91175	5.16345
CU651657.1	1	25585	27255	+	1671	0	0.0258254	0	0.0255754	0	0	0	0.031027	0	0.0298092	0.0293743	0.0279151	0.0338624	0	0	0
eed	1;1;1;1;1;1;1;1;1;1;1;1;1;1;1;1;1;1;1;1;1;1;1;1	27690;27814;27849;29801;29801;29801;30080;30080;30080;31229;31229;31229;31400;31400;31659;31659;31787;31814;32110;32110;32378;32983;33506;34121	27955;27955;27955;29953;29953;29953;30172;30172;30172;31321;31294;31294;31525;31525;31905;31740;31905;31905;32353;32243;32483;33141;33579;34330	+;+;+;+;+;+;+;+;+;+;+;+;+;+;+;+;+;+;+;+;+;+;+;+	1771	9.1627	11.014	9.42898	10.3041	10.8036	9.71519	11.1403	9.74858	9.18929	9.25345	9.47877	9.40296	9.80874	9.35001	9.97707	10.5048
hikeshi	1;1;1;1;1;1;1	36552;36727;37984;37984;38493;38758;38981	36878;36878;38446;38221;38644;38876;39191	+;+;+;+;+;+;+	1272	2.17293	1.79809	2.05659	1.81429	1.76468	2.27471	1.39555	1.75266	1.67245	1.87967	2.43107	1.90691	1.91282	1.70513	1.37948	1.82408
tmem39a	1;1;1;1;1;1;1;1;1;1;1;1;1;1;1;1;1;1;1;1;1;1;1;1;1;1;1;1;1;1;1;1;1;1;1;1;1;1;1;1;1	39313;39325;39325;40319;40319;40319;40797;40797;40797;41251;41333;41934;41934;42040;42173;42173;42173;42204;42215;42215;42479;42479;42479;42479;42479;42480;42839;43288;43288;43288;43288;43288;43385;43633;44159;44332;44332;44332;44332;44332;44332	40061;40061;40061;40439;40439;40439;40984;40844;40837;41572;41572;42088;42088;42088;42256;42256;42256;42256;42256;42256;42701;42701;42838;42701;42701;42701;43430;43430;43430;43430;43430;43430;43430;43782;44314;44546;44546;44565;44534;44525;44484	-;-;-;-;-;-;-;-;-;-;-;-;-;-;-;-;-;-;-;-;-;-;-;-;-;-;-;-;-;-;-;-;-;-;-;-;-;-;-;-;-	3111	1.31834	1.35941	1.54162	1.49736	1.42587	1.72726	1.82593	1.6832	1.4702	1.08877	1.21488	1.73929	1.20043	1.05917	1.14118	0.97634
ildr1a	1;1;1;1;1;1;1;1;1;1;1;1;1;1;1;1;1;1;1;1;1;1;1;1;1;1;1	44839;45788;46037;47420;47421;47421;47661;47661;47661;47820;47953;47953;47953;47954;48435;48435;48435;48435;48877;48890;48890;48890;48890;49638;49638;49638;49638	45550;46371;46371;47549;47549;47549;47807;47807;47807;48072;48077;48072;48072;48072;48564;48584;48576;48584;49060;49060;49060;48933;49060;49842;49835;49695;50247	-;-;-;-;-;-;-;-;-;-;-;-;-;-;-;-;-;-;-;-;-;-;-;-;-;-;-	2775	3.35756	3.51455	3.04806	3.81934	2.38815	2.71841	2.39428	2.54092	2.60648	2.96174	2.44096	2.33651	2.26336	2.11932	2.39695	2.14351
zfos-1011f11.2	1;1;1	60987;62717;64757	61106;63064;65017	-;-;-	729	0.978438	2.13107	1.49519	1.87595	1.8328	1.48839	2.01761	2.27582	1.605	0.956592	1.48129	1.47169	2.25094	1.37317	1.9032	1.33097
zfos-1011f11.1	1;1;1;1;1;1;1;1;1;1;1;1;1;1;1;1;1;1;1;1;1;1;1;1;1;1;1;1;1;1;1;1;1;1;1;1;1;1;1;1;1;1;1;1	65691;65705;65705;66283;66896;67621;67621;67621;67621;67621;67834;67834;67834;67834;67834;67887;67890;67903;67928;68049;68049;68049;68049;68049;68049;68862;68862;68862;68862;68862;68862;69271;69271;69271;69271;69271;69271;69566;71433;71433;71433;71433;71433;71433	67548;67548;67548;67548;67548;67753;67753;67753;67753;67753;67900;67950;67950;67950;67950;67950;68213;67926;67950;68213;68213;68213;68213;69440;68213;69075;69075;69075;69075;69075;69075;69440;69443;69440;69444;69440;69443;69801;71472;71470;71492;71523;71494;72103	-;-;-;-;-;-;-;-;-;-;-;-;-;-;-;-;-;-;-;-;-;-;-;-;-;-;-;-;-;-;-;-;-;-;-;-;-;-;-;-;-;-;-;-	4509	14.2075	13.9732	14.0305	14.454	12.0543	12.7653	11.9794	12.1538	10.1791	10.8372	10.3416	10.0968	10.3405	10.2032	10.2719	9.99217
FP067451.1	1;1	108285;110577	108338;110804	-;-	282	1.26468	0.459088	1.08226	0.606192	0.189519	0.549664	1.07912	0	1.13157	0.35327	0.348117	0.165412	1.20391	1.03535	1.15764	0.598384
F7 (1 of many)	1;1;1;1;1;1;1;1;1;1;1;1;1;1;1;1;1	109798;109798;110644;110644;111176;111176;111531;111531;112245;112245;115048;115048;115238;115238;117071;117071;118303	109928;109928;110807;110807;111200;111200;111644;111644;112391;112391;115139;115139;115358;115358;119146;117956;119136	+;+;+;+;+;+;+;+;+;+;+;+;+;+;+;+;+	2870	0.434928	0.330799	0.501322	0.37227	0.204839	0.342056	0.406454	0.632269	0.40768	0.416539	0.32495	0.48759	0.532323	0.508658	0.483427	0.411571
f7	1;1;1;1;1;1;1;1	119960;120113;120864;120962;121702;122111;122329;124205	120036;120276;120888;121078;121842;122232;122449;125246	+;+;+;+;+;+;+;+	1809	0.0246435	0	0	0	0	0.0285619	0	0	0	0	0	0	0.0312792	0.0230569	0	0
f7i	1;1;1;1;1;1;1;1;1;1;1;1;1;1;1;1;1;1;1;1;1;1;1;1;1;1;1;1;1;1	127250;127254;127266;127300;128805;128805;128805;128805;129073;129073;129073;129073;130627;130898;130898;130898;131179;131179;131179;131179;131860;131860;131860;132324;132324;132324;133113;133113;133113;188774	127324;127324;127324;127324;128968;128968;128968;128968;129182;129591;129097;129097;131011;131011;131011;131011;131316;131221;131316;131316;131957;131957;131957;132444;132444;132444;133215;133718;134079;189026	+;+;+;+;+;+;+;+;+;+;+;+;+;+;+;+;+;+;+;+;+;+;+;+;+;+;+;+;+;+	2720	0	0	0	0	0	0	0	0	0	0	0.0360915	0	0	0	0.0150025	0
f10	1;1;1;1;1;1;1;1;1;1;1;1;1;1;1;1;1	135903;136018;136306;136306;137425;137425;137674;137674;139222;139222;139486;139486;140309;140309;140822;140822;141270	136147;136147;136466;136466;137449;137449;137787;137787;139353;139353;139769;139769;140426;140426;141267;142469;141347	+;+;+;+;+;+;+;+;+;+;+;+;+;+;+;+;+	2727	13.0454	13.3087	13.3821	13.4776	21.6757	20.4628	19.9563	21.6738	13.6324	14.4483	13.3736	14.3171	10.9558	12.175	10.9986	12.3294
prozb	1;1;1;1;1;1;1;1	144284;144922;148138;148393;148587;150716;150870;151192	144377;145085;148162;148506;148718;150780;150987;151998	+;+;+;+;+;+;+;+	1519	0.205438	0.142048	0.0861089	0.0562693	0.140736	0.170074	0.133557	0.102395	0.0350124	0.0655841	0.0646274	0.0614168	0.0372508	0.137294	0.18805	0.138861
pcid2	1;1;1;1;1;1;1;1;1;1;1;1;1;1;1;1;1;1;1;1;1;1;1;1;1;1;1;1;1;1;1;1;1;1;1;1;1;1;1;1;1;1;1;1;1;1;1;1;1;1;1;1;1;1;1;1;1;1	152007;152008;152663;152663;152866;152866;153154;153154;153238;153452;153452;153452;153643;153772;153772;153772;154086;154086;154086;154086;154356;154356;154356;154356;154606;154606;154606;154606;154613;154761;154761;154761;154761;154761;154826;154892;154901;154901;154901;155770;155882;155882;155882;155882;156160;156160;156160;156160;156340;156340;156340;156340;156340;157474;157474;157474;157474;…	152405;152405;152786;152786;152991;152991;153227;153227;153337;153552;153552;153552;153913;153846;153913;153913;154161;154161;154161;154161;154459;154459;154459;154459;154660;154660;154660;154660;154660;154808;154802;154802;154789;154802;154826;154966;154966;154966;154966;155955;156249;155955;155955;155955;156249;156249;156249;156249;156417;156420;156420;156420;156420;157531;157533;157554;157544;…	-;-;-;-;-;-;-;-;-;-;-;-;-;-;-;-;-;-;-;-;-;-;-;-;-;-;-;-;-;-;-;-;-;-;-;-;-;-;-;-;-;-;-;-;-;-;-;-;-;-;-;-;-;-;-;-;-;-	2205	3.35614	3.03352	3.34166	3.44993	3.29635	3.06965	2.87519	2.82155	2.91847	2.86894	2.78257	2.79242	2.59183	2.705	2.77598	2.83153
cul4a	1;1;1;1;1;1;1;1;1;1;1;1;1;1;1;1;1;1;1;1;1;1;1;1;1	157793;157793;160186;160729;161010;161169;161343;161860;162047;162293;162498;162719;163090;164107;164429;165314;165540;167063;167452;167834;168225;301793;425975;476311;561423	158136;158136;160301;160842;161075;161242;161505;161949;162129;162360;162616;162911;163194;164217;164514;165421;165653;167168;167624;167986;168551;301818;426027;476342;561439	+;+;+;+;+;+;+;+;+;+;+;+;+;+;+;+;+;+;+;+;+;+;+;+;+	2841	15.5818	14.9316	15.1011	15.0428	16.2911	15.6588	16.9597	15.5118	14.9761	14.7452	14.9793	14.7442	15.7344	14.7549	14.1912	14.7302
LAMP1	1;1;1;1;1;1;1;1;1;1;1;1;1;1;1;1;1;1;1;1;1;1;1	171315;171653;171893;172235;173193;175020;175024;175299;175348;175402;175407;175728;175728;176021;176359;176403;176437;177893;178235;178317;178317;179071;179071	171354;171667;171926;172270;173219;175280;175297;175391;175400;175644;175644;175850;175850;176024;176409;176409;176471;177913;178250;178484;178484;179210;179210	+;+;+;+;+;+;+;+;+;+;+;+;+;+;+;+;+;+;+;+;+;+;+	1333	6.12015	5.95678	5.52766	4.87318	5.37251	5.38778	4.87019	5.05625	5.466	5.49305	5.08151	5.59893	6.28239	4.94387	5.11234	5.38006
grtp1a	1;1;1;1;1;1;1;1;1;1;1;1;1;1;1;1;1;1;1;1;1;1;1;1;1;1;1	182604;182626;182627;183980;183980;183980;184554;184554;184554;185346;192456;192456;193506;193506;193506;194472;194472;194472;194555;194886;194886;194886;196532;196532;196532;196532;196615	183133;183133;183133;184165;184165;184165;184641;184726;184726;185442;192552;192552;193630;193630;193630;194630;194630;194630;195037;195037;195037;195037;196880;196806;196792;196853;196854	-;-;-;-;-;-;-;-;-;-;-;-;-;-;-;-;-;-;-;-;-;-;-;-;-;-;-	2123	8.33645	8.37473	8.54334	8.09236	8.28226	8.51812	8.8154	8.18107	7.71578	8.02421	7.8378	7.86589	7.40949	7.76045	7.76542	8.14709
adprhl1	1;1;1;1;1;1;1;1;1;1;1;1;1;1;1;1;1;1;1;1;1;1	204347;205114;205115;205766;205932;206063;206589;206589;206589;206901;206901;206901;207622;207622;207850;207850;209152;209152;209152;210774;210774;210774	204814;206085;205387;206085;206015;206085;206721;206721;206721;207025;207025;207025;207762;207762;207975;207975;209316;209316;209316;210997;211029;211029	-;-;-;-;-;-;-;-;-;-;-;-;-;-;-;-;-;-;-;-;-;-	2386	0.18684	0.25321	0.292371	0.340316	0.313589	0.303168	0.297593	0.325939	0.0891597	0.0626292	0.0822875	0.0977495	0.18972	0.0874057	0.0855132	0.0707226
dcun1d2b	1;1;1;1;1;1;1;1;1;1;1;1;1;1;1;1;1	212998;213005;213780;213950;215084;215084;215084;215555;215555;216348;216348;216837;216837;217883;217883;219642;219642	214127;213427;214127;214127;215634;215180;215180;215637;215637;216478;216478;217005;217005;218027;218027;219732;219732	-;-;-;-;-;-;-;-;-;-;-;-;-;-;-;-;-	2220	9.6791	10.3026	10.0751	10.6264	10.6648	8.82088	9.29838	9.83206	8.02548	8.84035	8.75561	9.26618	8.56406	9.09353	8.89664	9.7484
tmco3	1;1;1;1;1;1;1;1;1;1;1;1;1;1;1;1;1;1;1;1;1;1;1;1;1;1;1;1;1;1	219451;223337;223345;224109;224109;225793;225793;226092;226092;226206;226284;226284;226498;226498;226526;226840;226840;226840;227189;227189;227189;227499;227499;227499;228328;228328;228895;228895;229815;229815	219808;223731;223731;224288;224288;225987;225987;226220;226220;226376;226413;226376;226682;226682;226675;226957;226957;226957;227384;227357;227384;227625;227649;227649;228407;228407;229044;229044;229933;230344	+;+;+;+;+;+;+;+;+;+;+;+;+;+;+;+;+;+;+;+;+;+;+;+;+;+;+;+;+;+	2860	7.4508	7.3483	7.91199	8.12891	5.41919	5.69076	4.75264	5.38401	5.52293	4.80695	4.71966	5.30069	6.48935	6.59193	6.36359	6.51966
tfdp1b	1;1;1;1;1;1;1;1;1;1;1;1;1;1;1;1;1;1;1;1;1;1;1;1;1;1;1;1;1;1;1;1;1;1;1;1;1;1;1;1;1;1;1;1;1;1;1;1;1;1;1;1;1;1;1;1;1;1;1;1;1;1	232062;232062;232063;232074;232103;232350;235116;235116;235116;235116;235116;235116;237786;237786;237786;237786;237786;237786;238906;238906;238906;238906;238906;238906;239903;240124;240124;240124;240124;240124;240124;240124;241030;241030;241030;241030;241030;241039;241221;241637;241637;241637;241637;241918;241918;241918;241918;241918;242094;242094;242094;242094;242094;242212;242829;242829;242829;…	232199;232199;232232;232199;232199;232396;235195;235195;235195;235195;235195;235195;237846;237846;237846;237846;237846;237846;239015;239015;239015;239015;239015;239015;239941;240224;240224;240224;240354;240224;240224;240224;241051;241195;241207;241191;241195;241195;241783;241783;241783;241783;241783;241986;241986;241986;241986;241986;242244;242225;242245;242245;242198;242245;242995;242995;242995;…	+;+;+;+;+;+;+;+;+;+;+;+;+;+;+;+;+;+;+;+;+;+;+;+;+;+;+;+;+;+;+;+;+;+;+;+;+;+;+;+;+;+;+;+;+;+;+;+;+;+;+;+;+;+;+;+;+;+;+;+;+;+	2348	6.05666	5.25644	4.86506	5.16916	6.64642	6.11747	6.78262	6.0281	4.80194	3.96707	4.20187	4.35072	4.50648	5.00946	4.62293	4.47373
grk1a	1;1;1;1;1;1;1	249897;256422;257645;258917;259249;259712;260478	250773;256549;257802;259000;259373;259913;262959	+;+;+;+;+;+;+	4056	0.0109911	0.0106396	0.0107495	0.0316099	0.0131766	0.0127388	0.0250091	0.0127826	0.0262247	0.0122809	0.0121017	0	0	0	0.0301826	0
cenpe	1;1;1;1;1;1;1;1;1;1;1;1;1;1;1;1;1;1;1;1;1;1;1;1;1;1;1;1;1;1;1;1;1;1;1;1;1;1;1;1;1;1;1;1;1;1;1;1;1;1;1;1;1;1;1;1;1;1;1;1;1;1;1;1;1;1;1;1;1;1;1;1;1;1;1;1;1;1;1;1;1;1;1;1;1;1;1	264860;264860;264861;265699;265699;265699;267520;267520;268256;269122;269316;269622;269804;270616;271302;271757;271856;272077;272077;272721;273508;274125;274125;274394;274394;275108;275259;275834;276412;276580;276936;278400;278628;279263;280159;280958;281638;281829;282410;282552;283041;283041;283540;283549;284559;284559;285055;285055;285339;285865;286408;287534;288120;288663;290083;290465;290851;…	264967;264967;264967;265797;265805;265805;267609;267594;268374;269241;269397;269689;269878;270667;271389;271886;271886;272143;272196;272873;273655;274224;274224;274704;274751;275164;275468;275908;276480;276711;277113;278545;278900;279475;280299;281158;281739;281912;282682;282682;283253;283253;283608;283608;284642;284642;285080;285177;285530;286065;286599;287713;288299;288800;290175;290548;290967;…	+;+;+;+;+;+;+;+;+;+;+;+;+;+;+;+;+;+;+;+;+;+;+;+;+;+;+;+;+;+;+;+;+;+;+;+;+;+;+;+;+;+;+;+;+;+;+;+;+;+;+;+;+;+;+;+;+;+;+;+;+;+;+;+;+;+;+;+;+;+;+;+;+;+;+;+;+;+;+;+;+;+;+;+;+;+;+	8469	6.45882	6.45607	6.78013	6.41376	7.28243	6.93671	7.06668	6.86873	6.65033	6.52856	6.35797	6.21287	6.96192	7.26933	7.21312	7.11818
gas6	1;1;1;1;1;1;1;1;1;1;1;1;1;1;1;1;1;1;1;1;1;1;1;1;1;1;1;1;1;1;1	317536;317605;320840;320840;322412;322412;323418;323418;324073;324073;325681;325681;326001;326001;328273;328273;328658;328658;330836;334915;337932;338074;342729;342959;354074;354869;355605;355905;356402;357123;358719	318199;318199;321047;321047;322554;322554;323586;323586;324237;324237;325870;325870;326119;326119;328394;328394;328783;328783;330955;335037;337994;338098;342889;343266;354202;354994;355727;355982;356426;357280;358986	-;-;-;-;-;-;-;-;-;-;-;-;-;-;-;-;-;-;-;-;-;-;-;-;-;-;-;-;-;-;-	3613	5.55246	5.3271	5.69585	5.63039	4.91103	4.53332	4.30959	4.76415	4.20995	4.27386	4.34737	4.27342	4.76101	4.5485	4.65332	4.43695
pros1	1;1;1;1;1;1;1;1;1;1;1;1;1;1;1;1;1;1;1;1;1;1;1	348113;348438;348976;348976;349306;349306;350487;350487;350795;352747;353151;354074;354869;355605;355661;355905;355905;356402;356410;357123;357123;358719;358719	348693;348693;349204;349204;349442;349442;350716;350655;350959;352933;353391;354202;354994;355727;355727;355982;355982;356426;356426;357280;357280;358936;358987	-;-;-;-;-;-;-;-;-;-;-;-;-;-;-;-;-;-;-;-;-;-;-	2678	4.17834	3.88356	4.0539	3.87789	4.25081	4.14814	4.2802	4.6464	3.1378	3.75722	3.77573	3.41398	4.05681	3.67571	3.99231	3.78068
rasa3	1;1;1;1;1;1;1;1;1;1;1;1;1;1;1;1;1;1;1;1;1;1;1;1	362339;365134;366105;366380;366744;367244;370010;370164;370640;371368;372840;374174;374320;374762;375412;376365;377206;382008;383751;389965;393517;396602;397129;416013	362721;365317;366208;366588;366826;367350;370083;370241;370717;371474;372963;374248;374434;374910;375568;376469;377279;382080;383831;390041;393611;396705;397246;416152	-;-;-;-;-;-;-;-;-;-;-;-;-;-;-;-;-;-;-;-;-;-;-;-	2894	1.94094	2.47533	2.07905	1.90498	1.77286	2.03532	1.82264	2.25729	2.05825	2.40966	1.6452	2.15984	2.54178	2.49338	2.39709	2.31775
tpp2	1;1;1;1;1;1;1;1;1;1;1;1;1;1;1;1;1;1;1;1;1;1;1;1;1;1;1;1;1;1;1;1;1;1;1;1;1;1;1;1;1;1;1;1;1;1;1;1;1;1;1;1;1;1;1;1;1;1	423658;423690;424994;424994;425794;425794;426569;426569;426835;426835;427396;427396;427909;427909;429897;429897;430477;430477;431460;431460;431822;431822;432956;432956;433633;433633;434359;434359;435181;435181;435724;435724;436228;436228;436540;436540;437077;437077;437950;437950;438413;438413;439964;439964;443498;443501;444277;444277;444918;444918;445420;445420;446061;446061;446545;446545;446875;…	423942;423942;425122;425122;425889;425889;426673;426673;426959;426959;427559;427559;428063;428063;429973;429973;430604;430604;431708;431708;431937;431937;433127;433127;433790;433790;434435;434435;435287;435287;435878;435878;436344;436344;436640;436640;437173;437173;438087;438087;438657;438657;440042;440042;443539;443539;444425;444425;445014;445014;445550;445550;446268;446268;446664;446664;448580;…	+;+;+;+;+;+;+;+;+;+;+;+;+;+;+;+;+;+;+;+;+;+;+;+;+;+;+;+;+;+;+;+;+;+;+;+;+;+;+;+;+;+;+;+;+;+;+;+;+;+;+;+;+;+;+;+;+;+	5528	2.59674	2.59956	2.49232	2.62851	2.78437	2.53295	2.70657	2.67296	3.07865	2.73024	3.0811	2.87741	3.69516	3.42553	3.23325	2.95333
METTL21C (1 of many)	1;1;1;1;1;1;1;1;1;1;1;9;9;9;9;9;9;9;9;9;9;9	458829;459136;461359;461359;462000;462000;462232;462232;462997;462997;466871;35161026;35161235;35162106;35162106;35162464;35162464;35163807;35163807;35164826;35164826;35165132	459517;459517;461476;461476;462139;462139;462316;462320;463163;463161;466986;35161743;35161743;35162377;35162377;35162581;35162581;35163970;35163970;35164958;35164958;35165252	-;-;-;-;-;-;-;-;-;-;-;-;-;-;-;-;-;-;-;-;-;-	2845	0.172366	0.182022	0.260526	0.120173	0.319352	0.217934	0.142618	0.109341	0.261713	0.140066	0.241541	0.213145	0.179	0.234573	0.215151	0.252078
92518	1;1;1;1;1;1;1;1;1;1	471601;472564;473270;473270;475271;475271;475471;475471;476709;476709	472663;472663;473499;473478;475388;475388;475628;475628;476746;476746	-;-;-;-;-;-;-;-;-;-	1607	11.5403	11.6546	11.0967	12.2864	16.4956	16.912	17.3585	18.0025	12.3445	11.9956	12.9202	12.1622	12.7464	13.0295	13.2806	12.8107
ercc5	1;1;1;1;1;1;1;1;1;1;1;1;1;1;1;1;1;1;1;1;1;1;1;1;1;1;1;1;1;1;1	478906;480789;481748;482633;484606;484628;488577;488577;488883;488883;489189;489234;491113;491113;491917;491917;492054;493145;493145;493917;493917;494071;494071;494560;494560;496893;496893;497952;497952;499059;499059	479506;480873;481948;482777;484819;484819;488696;488696;489409;489094;489414;489414;491678;491678;492022;492100;492100;493288;493288;493971;493971;494172;494172;494675;494675;497068;497068;498044;498044;499101;499101	-;-;-;-;-;-;-;-;-;-;-;-;-;-;-;-;-;-;-;-;-;-;-;-;-;-;-;-;-;-;-	3377	10.3101	10.2998	10.2899	10.4911	12.1544	12.2401	12.2703	12.0365	8.55161	8.00931	9.0698	8.66067	8.41136	7.57128	8.43447	8.68205
blzf1	1;1;1;1;1;1;1;1;1;1;1;1;1;1;1;1;1;1;1;1;1;1;1;1;1;1;1;1	496822;499118;499162;499694;499774;501089;501091;501091;501091;501091;501520;501520;501520;501520;501520;503961;503961;503961;506115;506115;506115;506732;506732;506732;508689;508689;508689;509816	496994;499203;499203;499839;499839;501167;501167;501167;501167;501167;501953;501842;501679;501953;501953;504160;504160;504160;506243;506243;506243;506948;506948;506948;509298;510441;509063;510438	+;+;+;+;+;+;+;+;+;+;+;+;+;+;+;+;+;+;+;+;+;+;+;+;+;+;+;+	3217	5.18276	5.05725	5.31275	5.18099	7.14365	6.53685	6.74774	7.34902	5.10842	5.2335	5.55386	5.55345	5.20636	5.05654	4.85827	5.12737
trmt10c	1;1;1;1;1;1;1;1;1;1;1;1	513706;513893;514497;514497;516322;516322;516592;516738;516889;518414;518414;518414	514315;514315;514829;514829;516600;516418;517004;517004;517004;518538;518607;518583	-;-;-;-;-;-;-;-;-;-;-;-	1820	6.90746	5.76181	6.27646	6.24611	7.78175	7.52315	8.94539	6.9223	6.13659	7.06114	7.41661	6.1255	6.06257	6.0044	6.39009	5.98022
txnl4b	1;1;1;1;1;1;1;1;1	518807;518822;518834;519515;520320;520320;522321;522321;522602	519040;519040;519048;520143;520471;520471;522488;522894;522897	+;+;+;+;+;+;+;+;+	1600	0.863739	1.24069	1.06275	1.14854	1.10229	1.16254	1.71175	1.13413	0.598317	0.996223	0.920334	1.10784	1.02558	1.04275	0.663112	0.738256
ch73-41e3.7	1;1;1;1	523674;525235;526990;529045	523948;525458;527447;529254	-;-;-;-	1167	0	0.0739576	0.0747212	0.0366209	0.0457965	0	0.086921	0.0888535	0.227865	0	0.0841208	0.159884	0	0	0.0349673	0
mrpl16	1;1;1;1;1;1;1;1;1;1;1	529209;529435;529538;530709;530709;531997;531997;533254;533254;535122;535122	529417;529699;529699;530780;530780;532145;532145;533547;533547;535756;535756	+;+;+;+;+;+;+;+;+;+;+	1624	37.8821	39.0886	38.6599	37.0787	32.0206	33.9154	33.4792	34.7662	37.6937	38.6466	36.0578	37.5983	36.3754	33.9022	35.9824	36.679
mrpl39	1;1;1;1;1;1;1;1;1;1;1;1;1;1;1;1;1;1;1;1;1;1;1;1;1;1;1;1;1;1;1;1;1;1;1;1;1;1;1	537628;539029;542095;542410;545053;545053;545838;545838;548550;548550;549140;549140;550960;550960;554166;568125;585463;585509;585608;587065;587065;587065;590901;590901;590901;591581;591581;591993;591993;593058;593058;593297;593297;593832;593832;594910;594910;595995;595995	537720;539120;542149;542538;545146;545146;545906;545906;548679;548679;549259;549259;551038;551037;554273;568150;585666;585666;585666;587274;587274;587274;591322;591040;591040;591680;591680;592060;592060;593170;593170;593362;593362;593985;593985;594957;594957;596152;596149	+;+;+;+;+;+;+;+;+;+;+;+;+;+;+;+;+;+;+;+;+;+;+;+;+;+;+;+;+;+;+;+;+;+;+;+;+;+;+	2538	6.70985	6.32521	6.80281	7.37534	6.21202	7.36957	7.1941	7.1702	6.26554	6.28036	6.61422	6.61646	6.59924	6.57368	7.15487	7.19722
CU571081.1	1;1	554096;563053	558176;563895	-;-	4924	0.443628	0.525844	0.610964	0.512075	0.510132	0.419727	0.381109	0.505404	0.291625	0.40464	0.448579	0.322089	0.379218	0.381184	0.439229	0.351265
dre-mir-155	1	581265	581342	+	78	0	0	0	0.547904	0	0	0	0	0	0	0.629288	0	0	0	0	0
jam2a	1;1;1;1;1;1;1;1;1;1;1;1;1;1;1;1;1;1;1;1;1;1;1;1;1;1;1;1;1;1;1;1;1;1	599405;599458;599458;606541;606541;606541;606684;606684;606684;607812;607812;607812;608034;608034;608034;608274;608320;608367;608799;608816;608948;608948;608948;610079;610079;610912;610916;610916;611175;611175;611175;612838;612838;612838	599593;599593;599593;606606;606606;606606;606800;606800;606800;607961;607961;607961;608218;608222;608218;608327;608404;608400;608813;608826;609056;609055;609055;610091;610091;610987;610987;610987;611208;611208;611208;613068;612876;612876	+;+;+;+;+;+;+;+;+;+;+;+;+;+;+;+;+;+;+;+;+;+;+;+;+;+;+;+;+;+;+;+;+;+	1331	2.81347	2.85317	3.37399	2.85767	2.40922	2.60089	3.62002	2.80459	2.87696	3.21845	2.47082	2.45321	2.63577	3.54112	3.21918	3.20119
atp5j	1;1;1;1;1;1;1;1;1;1;1;1;1;1;1	614903;615148;615510;615514;616008;616008;616008;617837;617837;617837;617837;619325;619325;619363;619363	615605;616132;615605;615605;616132;616132;616132;618010;618013;618013;618013;619413;619413;619404;619459	-;-;-;-;-;-;-;-;-;-;-;-;-;-;-	1542	35.2709	35.2622	34.9477	34.2558	33.1342	31.7985	31.8059	32.8493	31.8344	33.1105	34.3464	33.3057	28.6589	32.4862	31.4917	32.7202
appa	1;1;1;1;1;1;1;1;1;1;1;1;1;1;1;1;1;1;1;1;1;1;1;1;1;1;1;1;1;1;1;1;1;1;1;1;1;1;1;1;1;1;1;1;1;1;1;1;1;1;1;1;1;1;1	622441;625811;625846;626195;626195;626386;626386;626386;626386;626386;626838;626838;626838;626838;626838;629361;629361;629361;629361;629869;630498;630498;630498;630977;630977;631039;631039;631079;631079;631363;631363;631371;633503;633503;633503;634407;634407;634407;635028;635028;635028;638055;638055;639609;639609;640491;640491;640821;640821;642180;642180;643090;643090;661455;661455	626296;626296;626296;626296;626296;626532;626532;626532;626532;626532;626920;626920;627000;626920;626920;629414;629414;629414;629414;629901;630710;630710;630696;631017;631017;631047;631047;631102;631102;631499;631499;631499;633661;633661;633661;634481;634481;634481;635161;635161;635161;638177;638222;639817;639817;640681;640681;640933;640933;642309;642309;643257;643257;661520;661520	-;-;-;-;-;-;-;-;-;-;-;-;-;-;-;-;-;-;-;-;-;-;-;-;-;-;-;-;-;-;-;-;-;-;-;-;-;-;-;-;-;-;-;-;-;-;-;-;-;-;-;-;-;-;-	6090	19.0838	19.8198	19.2369	19.649	16.4985	15.6787	16.6147	16.7627	17.3699	16.5383	16.7887	17.5631	20.8311	20.1222	19.7535	20.3172
cyyr1	1;1;1;1	665125;666283;669882;674278	665631;666443;669981;674564	-;-;-;-	1055	9.71888	9.69437	10.2904	9.80307	8.56125	9.30522	9.51872	10.5658	8.46907	8.68744	9.72385	8.13543	10.0832	8.69782	8.78025	10.4765
adamts1	1;1;1;1;1;1;1;1	677013;679894;680154;680406;680764;681303;683032;685269	679016;680069;680332;680592;681221;681435;683372;686023	-;-;-;-;-;-;-;-	4233	1.46389	1.45785	1.4935	1.32258	1.51508	1.35488	1.66545	1.58	5.05076	5.03642	5.03252	4.91475	3.66265	3.59654	3.49939	3.57779
adamts5	1;1;1;1;1;1;1;1	696360;699482;700129;701252;704942;705436;706173;718542	697345;699657;700304;701435;705225;705603;706305;719733	-;-;-;-;-;-;-;-	3299	0.567555	0.51016	0.502211	0.414541	0.340204	0.516841	0.307478	0.408608	0.306302	0.407669	0.461236	0.296929	0.583163	0.670091	0.581365	0.652164
n6amt1	1;1;1;1;1;1;1;1	966308;968058;970023;970327;971855;973177;975163;975430	966486;968165;970164;970413;971945;973260;975304;979349	+;+;+;+;+;+;+;+	4753	1.33187	1.36191	1.30258	1.59149	1.47301	1.76105	1.75002	1.52713	1.15252	1.18423	1.05336	1.08936	1.2143	1.20224	1.01309	0.958572
CR450787.2	1;1	1032565;1141530	1034082;1141797	-;-	1786	0	0	0	0	0	0.0289297	0.0283978	0.0290291	0	0	0	0	0	0	0	0
CABZ01077978.1	1	1224951	1226472	+	1522	0	0.085061	0.0572928	0.0280792	0.0351146	0.0678955	0.0666471	0.0681288	0.10483	0	0.09675	0.0306479	0.185887	0.0274047	0.0268114	0.0277175
runx1	1;1;1	1241694;1245880;1253934	1241860;1246136;1253961	-;-;-	452	0.295885	0	0	0.0945499	0.23648	0	0.112209	0	0	0.220403	0.217188	0.206399	0.125186	0.0922787	0	0.279996
CU855797.1	1;1;1;1;1;1;1;1	1344249;1344249;1344610;1344849;1344849;1348747;1351628;1351628	1344515;1344756;1344756;1345613;1345613;1348960;1351701;1351701	-;-;-;-;-;-;-;-	1561	0	0	0.0558614	0.0547553	0.0342373	0	0.032491	0.0332133	0	0.0319098	0	0	0	0.0534401	0	0.05405
CU896661.2	1;1;1;1	1424155;1424155;1427759;1430130	1424435;1424435;1428698;1430559	+;+;+;+	1651	0	0	0	0	0.032371	0	0	0	0	0	0	0	0	0	0	0.0255518
CU896661.1	1;1	1425289;1430200	1425794;1430559	-;-	866	0	0	0	0	0.0617142	0	0	0	0	0	0	0	0	0	0	0.0487137
urp2	1;1;1;1;1	1452287;1459193;1460587;1461659;1466561	1452516;1459579;1460627;1461812;1466808	+;+;+;+;+	1060	1.72432	2.03558	2.09773	1.57238	1.563	1.75478	1.72251	2.05428	1.35468	1.45674	1.11135	1.14415	1.28115	1.21982	1.53988	1.59193
clic6	1;1;1;1;1;1;1;1;1;1	1469093;1471302;1473312;1473312;1479474;1479474;1479668;1479668;1481311;1483642	1471622;1471622;1473493;1473493;1479580;1479580;1479795;1479793;1481420;1483825	-;-;-;-;-;-;-;-;-;-	3241	0.275101	0.239672	0.36322	0.435145	0.346292	0.350727	0.594662	0.255951	0.278965	0.430334	0.272607	0.201495	0.2968	0.205912	0.377725	0.325409
atp1a1a.2	1;1;1;1;1;1;1;1;1;1;1;1;1;1;1;1;1;1;1;1;1;1;1;1;1;1;1;1;1;1;1;1;1;1;1;1;1;1;1;1;1;1;1;1;1;1;1;1;1;1;1;1;1;1;1;1;1;1;1;1;1;1;1;1;1;1;1;1;1;1;1;1;1;1;1;1;1;1;1;1;1;1;1;1;1;1;1;1;1;1;1;1;1;1;1;1;1;1;1;1;1;1;1;1;1;1;1;1;1	1541972;1542218;1542424;1546175;1548596;1548794;1550935;1551124;1564308;1564346;1564359;1569549;1569549;1569757;1569757;1569898;1569898;1569903;1570000;1570201;1570201;1570201;1570405;1570405;1570405;1570620;1570620;1570620;1570817;1570819;1570819;1571167;1571167;1571413;1573392;1573392;1573392;1573451;1573691;1573691;1573691;1573960;1573960;1573960;1574208;1574208;1574208;1574741;1574741;1574741…	1542067;1542331;1542483;1546378;1548709;1548928;1551052;1551392;1564562;1564562;1564545;1569668;1569668;1569816;1569816;1570101;1570101;1569978;1570101;1570314;1570314;1570314;1570539;1570539;1570539;1570733;1570737;1570737;1571087;1571087;1571087;1571475;1571475;1571475;1573526;1573526;1573526;1573526;1573889;1573889;1573889;1574135;1574135;1574135;1574344;1574344;1574344;1574891;1574891;1574891…	+;+;+;+;+;+;+;+;+;+;+;+;+;+;+;+;+;+;+;+;+;+;+;+;+;+;+;+;+;+;+;+;+;+;+;+;+;+;+;+;+;+;+;+;+;+;+;+;+;+;+;+;+;+;+;+;+;+;+;+;+;+;+;+;+;+;+;+;+;+;+;+;+;+;+;+;+;+;+;+;+;+;+;+;+;+;+;+;+;+;+;+;+;+;+;+;+;+;+;+;+;+;+;+;+;+;+;+;+	10151	20.8386	20.8651	20.8142	20.6968	16.4319	16.5934	16.3632	16.5636	21.2085	20.9137	21.4403	21.7538	23.6905	26.1042	25.5108	25.3507
atp1a1a.4	1;1;1;1;1;1;1;1;1;1;1;1;1;1;1;1;1;1;1;1;1;1;1;1;1;1	1541981;1542218;1542253;1542424;1542424;1546175;1548596;1548794;1550935;1551124;1551474;1551869;1552085;1552369;1552828;1553033;1553268;1553517;1555305;1556102;1556339;1557336;1557813;1558002;1558002;1558241	1542067;1542331;1542331;1543231;1542483;1546378;1548709;1548928;1551052;1551392;1551782;1552003;1552277;1552544;1552964;1553183;1553436;1553671;1555428;1556247;1556469;1557914;1557914;1558086;1558093;1558365	+;+;+;+;+;+;+;+;+;+;+;+;+;+;+;+;+;+;+;+;+;+;+;+;+;+	4471	4.54675	4.49785	4.66131	4.63593	3.00035	3.69803	3.02881	3.13094	5.61457	5.62617	5.87345	5.86336	5.4673	5.69069	6.1151	5.84056
atp1a1a.3	1;1;1;1;1;1;1;1;1;1;1;1;1;1;1;1;1;1;1;1;1;1	1657500;1657721;1658964;1659257;1659667;1659862;1660079;1660291;1660642;1663022;1663233;1663514;1663771;1663985;1664227;1664474;1664713;1664919;1665162;1667291;1667477;1667719	1657584;1657834;1659023;1659460;1659780;1659996;1660196;1660559;1660950;1663156;1663425;1663689;1663907;1664135;1664395;1664628;1664836;1665064;1665292;1667392;1667568;1667866	+;+;+;+;+;+;+;+;+;+;+;+;+;+;+;+;+;+;+;+;+;+	3267	18.6944	19.3646	19.0441	19.2687	18.4201	19.1206	18.5362	18.6468	21.5535	22.7329	22.7619	23.6443	22.8449	24.0404	23.1951	23.101
atp1a1a.5	1;1;1;1;1;1;1;1;1;1;1;1;1;1;1;1;1;1;1;1;1;1	1690370;1690583;1691018;1692265;1692683;1692885;1693106;1695008;1695358;1697105;1697350;1697631;1697888;1698102;1698344;1698588;1698830;1699029;1699281;1699553;1699749;1701602	1690449;1690696;1691077;1692465;1692796;1693019;1693223;1695276;1695666;1697239;1697542;1697806;1698024;1698252;1698512;1698742;1698953;1699174;1699411;1699654;1699840;1702310	+;+;+;+;+;+;+;+;+;+;+;+;+;+;+;+;+;+;+;+;+;+	3820	4.59805	4.68823	4.80511	4.82185	4.0573	4.49056	4.22211	4.31598	5.03993	5.17671	5.87215	5.20189	5.58434	4.93532	5.08484	4.99165
ch211-132g1.3	1;1;1;1;1;1;1;1;1;1;1;1;1;1;1;1;1;1;1;1;1;1;1;1;1;1;1;1;1;1;1;1;1;1;1;1;1;1;1;1;1;1;1;1;1;1;1;1	1723067;1726214;1726216;1726633;1727033;1727033;1727278;1727278;1727278;1729388;1729388;1729397;1730419;1730639;1730656;1730656;1734854;1734854;1734854;1736417;1736417;1736417;1736417;1736566;1737653;1737653;1737653;1739622;1739826;1740819;1740819;1742377;1742380;1742380;1742552;1745314;1745314;1745314;1745314;1746120;1746120;1750579;1777591;1777591;1777591;1780201;1780201;1780201	1723105;1726248;1726248;1726982;1727065;1727065;1727319;1727319;1727324;1729420;1729420;1729420;1730757;1730757;1730757;1730757;1735126;1735126;1735126;1736710;1736710;1736710;1736710;1736710;1737826;1737800;1737806;1739869;1739869;1740881;1740881;1742646;1742646;1742646;1742646;1745616;1745616;1745616;1745616;1746211;1746351;1750613;1777646;1777646;1777646;1780328;1780317;1780253	-;-;-;-;-;-;-;-;-;-;-;-;-;-;-;-;-;-;-;-;-;-;-;-;-;-;-;-;-;-;-;-;-;-;-;-;-;-;-;-;-;-;-;-;-;-;-;-	2952	1.94811	1.92966	1.65419	2.08471	2.13633	1.99533	2.04454	2.14269	2.21599	1.95735	1.77915	2.02259	2.10848	2.07702	2.11499	2.10073
ch211-132g1.6	1;1;1;1;1;1;1;1;1;1;1;1;1	1748708;1748943;1750003;1750003;1750434;1750434;1751115;1751718;1751718;1751914;1751914;1751914;1752816	1749054;1749054;1750302;1750302;1750624;1750624;1751769;1751769;1751769;1752049;1752054;1752054;1753731	+;+;+;+;+;+;+;+;+;+;+;+;+	2550	0.0174824	0	0.017098	0	0.0209586	0.0202621	0	0.0406636	0	0.0195338	0	0.0182926	0.0443796	0.0163569	0	0
ch211-132g1.4	1;1;1;1;1;1;1	1756625;1758799;1759195;1759579;1760762;1761550;1763477	1756739;1759098;1759437;1759596;1760971;1761689;1763587	+;+;+;+;+;+;+	1137	0	0.075909	0.0383464	0.0375871	0	0.136328	0.0446072	0	0.0467755	0	0	0	0	0	0	0
ch211-132g1.1	1;1;1;1;1;1;1;1;1	1768130;1768173;1773960;1773960;1774360;1774360;1775407;1775407;1776918	1768266;1768266;1774259;1774259;1774605;1774605;1775553;1775459;1777411	+;+;+;+;+;+;+;+;+	1324	0.168354	0	0.197582	0	0.0403659	0.195123	0.229842	0.0783173	0.120507	0.263352	0.148291	0.176156	0.213686	0.126012	0.184925	0.12745
PTGFRN (1 of many)	1;1;1;1;1;1;1;1;1;9;9;9;9;9;9;9;9;9;9;9;9;9;9;9;9;9;9;9;9;9;9;9;9;9;9	1793237;1801277;1809408;1813854;1827237;1830218;1834814;1848825;1852235;492826;498888;499783;500130;500488;500495;504714;504714;505222;505988;506427;507831;508413;508767;508981;510445;511043;511043;512037;512037;515228;515228;526027;526027;527866;527866	1793545;1801642;1809815;1814222;1827659;1830625;1834921;1849130;1852563;492871;498904;499801;500149;500853;500853;505127;505127;505256;506037;506466;507865;508481;508801;509090;510466;511465;511465;512444;512444;515335;515335;526326;526326;528032;529175	+;+;+;+;+;+;+;+;+;+;+;+;+;+;+;+;+;+;+;+;+;+;+;+;+;+;+;+;+;+;+;+;+;+;+	6853	2.6281	2.55664	2.67846	2.84993	2.29282	2.28448	2.24248	2.16372	2.65414	2.84199	2.89364	2.91325	3.2697	3.31708	3.01303	2.9425
slc5a3a	1	1877291	1879306	+	2016	0	0	0	0	0	0	0	0	0	0	0	0	0	0.0206895	0.0202415	0
oxgr1a.1	1;1	1900253;1903779	1901515;1903805	-;-	1290	0	0	0.0337983	0	0	0	0	0	0	0	0.03805	0	0.0438636	0	0.0316332	0
oxgr1a.2	1	1926719	1927735	-	1017	0	0	0	0	0.0525511	0	0	0	0	0	0	0	0	0	0	0
mbnl2	1;1;1;1;1;1;1;1;1;1;1;1;1;1;1;1;1;1;1;1;1;1;1;1;1;1;1;1;1;1;1;1;1;1;1;1;1;1;1;1;1;1;1;1;1;1;1;1;1;1;1;1;1;1;1;1;1;1;1;1;1;1;1;1;1;1;1;1;1	1953747;1953747;1953747;1953747;1964932;1964959;1981175;1981175;1981175;1981176;1981176;1981176;1981176;1981176;1981176;1981381;2037708;2037708;2037708;2037708;2037708;2038342;2038342;2038342;2038342;2038342;2042906;2042908;2042908;2042908;2042908;2042908;2042908;2042908;2042920;2053270;2053270;2053270;2053270;2053270;2053666;2053666;2053666;2053666;2053666;2053666;2053666;2053666;2053666;2056022…	1954002;1954002;1954002;1954002;1965150;1965086;1981689;1981689;1981837;1981837;1981837;1981714;1981837;1981837;1981714;1981837;2037872;2037872;2037872;2037872;2037872;2038542;2038542;2038542;2038542;2038542;2043162;2043162;2043162;2043162;2043162;2043162;2043162;2043162;2043162;2053323;2053323;2053323;2053323;2053323;2053822;2053822;2053822;2053822;2053822;2053822;2053822;2053822;2053822;2056057…	+;+;+;+;+;+;+;+;+;+;+;+;+;+;+;+;+;+;+;+;+;+;+;+;+;+;+;+;+;+;+;+;+;+;+;+;+;+;+;+;+;+;+;+;+;+;+;+;+;+;+;+;+;+;+;+;+;+;+;+;+;+;+;+;+;+;+;+;+	5784	5.74207	5.35698	6.09071	5.74845	6.94852	7.16426	7.22545	7.60122	5.17677	5.02073	5.35483	5.06462	5.51753	5.08395	5.31957	5.61605
rap2ab	1;1	2074569;2092088	2074885;2092325	+;+	555	0.562271	0.388777	0.314233	0.385014	0.674074	0.465482	0.274154	0.186833	0.28748	0.358999	0.353762	0.504282	0.713672	0.300613	0.294104	0.608087
kpnb3	1;1;1;1;1;1;1;1;1;1;1;1;1;1;1;1;1;1;1;1;1;1;1;1;1;1;1;1;1;1;1;1;1;1;1;1;1;1;1;1;1;1;1;1;1;1;1;1;1;1;1;1;1;1;1;1;1;1;1;1;1;1;1;1;1;1;1;1	2112613;2112653;2117349;2117349;2122902;2122902;2124414;2124414;2124467;2125832;2125832;2125832;2126438;2126438;2126438;2127620;2127620;2127620;2128213;2128213;2128895;2128895;2131176;2131176;2131369;2131369;2131573;2131573;2132900;2132900;2133621;2133621;2135502;2135502;2135668;2135668;2137422;2137422;2138235;2138235;2138879;2139031;2139054;2139055;2139097;2139723;2139723;2139723;2139723;2140719…	2112730;2112730;2117429;2117429;2123094;2123094;2124516;2124516;2124516;2125928;2125928;2125928;2126542;2126542;2126542;2127761;2127742;2127742;2128333;2128333;2128982;2128982;2131282;2131282;2131493;2131493;2131662;2131662;2133073;2133073;2133839;2133839;2135585;2135585;2135800;2135800;2137543;2137543;2138350;2138331;2138882;2139203;2139203;2139203;2139203;2139790;2139834;2139834;2139834;2140774…	+;+;+;+;+;+;+;+;+;+;+;+;+;+;+;+;+;+;+;+;+;+;+;+;+;+;+;+;+;+;+;+;+;+;+;+;+;+;+;+;+;+;+;+;+;+;+;+;+;+;+;+;+;+;+;+;+;+;+;+;+;+;+;+;+;+;+;+	4273	14.0532	14.8157	14.7441	14.2522	13.9834	13.6638	14.3028	14.0383	16.1057	15.0727	15.4961	14.8464	17.9829	16.4771	16.7124	16.5565
farp1	1;1;1;1;1;1;1;1;1;1;1;1;1;1;1;1;1;1;1;1;1;1;1;1;1;1;1;1;1;1;1;1;1;1;1;1;1;1;1;1;1;1;1;1;1;1;1;1;1;1;1;1;1;1;1;1;1;1;1;1;1;1;1;1;1;1;1;1;1;1;1;1;1;1;1;1;1;1;1;1;1;1;1	2153867;2154164;2154167;2154167;2154178;2154180;2154180;2154450;2173574;2173574;2173574;2173574;2173574;2246723;2246723;2246723;2246723;2246723;2247148;2247148;2247148;2248711;2249220;2249220;2249220;2252549;2252549;2252549;2253626;2253626;2253626;2255112;2255112;2255112;2256842;2256842;2256842;2257559;2257562;2257562;2258004;2258004;2258004;2259849;2259849;2259849;2260055;2260064;2260064;2272488…	2154343;2154343;2154343;2154343;2154311;2154343;2154343;2154829;2173763;2173763;2173763;2173763;2173763;2246827;2246827;2247208;2247179;2246827;2247190;2247190;2247190;2248924;2249298;2249298;2249298;2252646;2252646;2252646;2253740;2253740;2253740;2255259;2255259;2255259;2256937;2256937;2256937;2257725;2257725;2257725;2258072;2258072;2258072;2259924;2259924;2259924;2260262;2260262;2261332;2272663…	+;+;+;+;+;+;+;+;+;+;+;+;+;+;+;+;+;+;+;+;+;+;+;+;+;+;+;+;+;+;+;+;+;+;+;+;+;+;+;+;+;+;+;+;+;+;+;+;+;+;+;+;+;+;+;+;+;+;+;+;+;+;+;+;+;+;+;+;+;+;+;+;+;+;+;+;+;+;+;+;+;+;+	10470	1.83089	1.6528	1.61157	1.55925	1.67939	1.5545	1.64702	1.74306	1.55437	1.54619	1.67365	1.51032	1.75643	1.72497	1.64865	1.59155
ch211-235f1.3	1;1;1;1	2183843;2184945;2185104;2186298	2184259;2185004;2185166;2186460	-;-;-;-	703	0	0	0	0	0	0	0	0	0	0	0	0	0	0	0	0.0600086
5S_rRNA	1;1;1;1;1;1;1;1;1;1;1;1;1;1;1;1;1;1;1;1;1;1;1;1;1;1;1;1;1;1;1;1;1;1;1;1;1;1;1;1;1;1;1;1;1;1;1;1;1;1;1;1;1;10;10;10;10;10;10;10;10;10;10;10;10;10;10;10;10;10;10;10;10;10;10;10;10;10;10;10;10;10;10;10;10;10;10;10;10;10;10;10;10;10;10;10;10;10;10;10;10;10;10;10;10;11;11;11;11;11;11;11;11;11;11;11;11;11;11;11;11;11;11;11;11;11;11;11;11;11;11;11;11;11;11;11;11;11;11;11;11;11;11;11;11;11;11;11;11;11;11…	2255309;3362113;9679609;11856559;15469167;16075746;19012762;20561416;23423696;24429260;31781421;31973541;33002450;33234589;35422234;36404257;37277281;38795668;38891760;39119583;40422499;41393460;42563959;43805831;47206037;48946281;52753027;55388818;4362425;5755417;7118098;10186006;10378413;13096417;13189292;21499015;24134318;25656812;33935668;36666211;40608990;40899871;41576359;42273596;46253795;…	2255430;3362223;9679740;11856675;15469283;16075872;19012895;20561545;23423729;24429376;31781536;31973659;33002566;33234705;35422350;36404387;37277399;38795784;38891877;39119710;40422615;41393575;42564077;43805950;47206153;48946403;52753143;55388939;4362542;5755532;7118213;10186130;10378536;13096533;13189408;21499130;24134434;25656927;33935783;36666329;40609105;40899988;41576486;42273711;46253911;…	+;+;+;+;+;+;+;+;+;+;+;+;+;+;+;+;+;+;+;+;+;+;+;+;+;+;+;+;-;-;-;-;-;-;-;-;-;-;-;-;-;-;-;-;-;-;-;-;-;-;-;-;-;-;-;-;-;-;-;-;-;-;-;-;-;-;-;-;-;-;-;-;-;-;-;-;-;-;-;-;-;-;-;-;-;+;+;+;+;+;+;+;+;+;+;+;+;+;+;+;+;+;+;+;+;+;+;+;+;+;+;+;+;+;+;+;+;+;+;+;+;+;+;+;+;+;+;+;+;+;+;+;+;+;+;-;-;-;-;-;-;-;-;-;-;-;-;-;-;-;-;-;-;-;-;-;-;-;-;-;-;-;-;-;-;-;-;-;-;-;-;-;-;-;-;-;-;-;-;-;-;-;+;+;+;+;+;+;+;+;+;+;+;+;+;+;+;+;+;+…	185348	0.0769667	0.0763677	0.0724515	0.0733227	0.0637246	0.0708062	0.0585587	0.0671334	0.0691526	0.0666485	0.0802415	0.0661886	0.065331	0.0699862	0.0684709	0.0755647
ggact.3	1;1;1;1	2299202;2300257;2301510;2305271	2300797;2300797;2301601;2305391	-;-;-;-	1809	0.172504	0.286264	0.457931	0.354366	0.413611	0.285619	0.420551	0.25794	0.734988	0.330422	0.325602	0.180499	0.187675	0.276683	0.315808	0.186561
ggact.2	1;1	2302346;2305271	2304475;2305380	-;-	2240	1.43293	1.8302	1.79071	1.56446	1.38383	1.61464	1.47174	1.48132	1.80445	1.82344	2.01597	1.56181	1.5409	1.2662	1.74887	1.33715
ggact.1	1;1	2306300;2309649	2307985;2309752	-;-	1790	1.61883	1.59116	1.75374	1.83839	1.045	1.03914	1.24671	1.01375	1.12904	1.25224	1.23397	1.48538	1.32767	1.11848	0.980277	0.98984
CU571173.1	1;1;1	2347493;2350375;2354636	2348422;2350542;2354992	-;-;-	1455	0	0	0	0.0293722	0	0	0	0	0	0	0	0	0	0	0	0
CU986306.1	1;1	2556810;2566443	2557432;2566481	-;-	662	0	0	0	0	0	0	0	0	0.080338	0	0	0	0	0	0	0.0637251
gpc6a	1;1;1;1;1;1	2565162;2673991;2673994;2674009;2674659;2704808	2565571;2674401;2674401;2674412;2674697;2704990	+;+;+;+;+;+	1054	0.126888	0.0409433	0.124098	0.081094	0.152119	0.0980426	0.19248	0.147569	0.100918	0	0.0931394	0.0885125	0.10737	0.118719	0.0774324	0.0800494
gpc5a	1;1;1;1;1;1	2747370;2751968;2806770;2868164;2871633;2874479	2747458;2752118;2806890;2868289;2871772;2875195	-;-;-;-;-;-	1344	6.70028	6.64653	6.06634	6.58219	5.96478	6.91988	5.88696	6.01784	6.09397	6.52289	5.5147	6.5596	5.97837	6.20684	5.70811	5.02215
CABZ01063292.1	1;1	3415996;3418074	3416055;3418159	-;-	146	0	0	0	0	0	0	0	0	0	0.341172	0	0	0	0	0	0
slitrk6	1	3723907	3726666	+	2760	2.18055	1.845	1.81666	2.10586	1.29738	1.44147	1.30471	1.01438	1.23325	1.08285	1.10262	1.25066	1.25059	1.20899	1.52287	1.4062
5_8S_rRNA	1;4;4;4;4;4;4;5;5;KN149861.1	3784200;53797277;66542022;53849405;53865601;53881161;76320727;825570;837217;7181	3784354;53797430;66542175;53849558;53865754;53881314;76320882;825723;837370;7336	-;-;-;+;+;+;+;-;-;-	1545	0.173127	0.111726	0.0846598	0.165967	0.172959	0.100327	0.328275	0.167787	0.240962	0.354642	0.158849	0.18115	0.439487	0.296964	0.23771	0.245744
FP009765.1	1;1	3810910;3823896	3811323;3823985	-;-	504	0	0	0.0865076	0	0	0	0	0	0.105523	0.0988316	0	0	0	0	0	0
CABZ01077524.1	1;1;1;1;1;1	4094318;4094318;4094318;4094994;4095901;4095983	4094576;4094576;4094576;4095043;4095914;4095993	+;+;+;+;+;+	334	0	0	0.130538	0	0.160013	0	0.151852	0	0	0.149135	0	0.139659	0.169413	0	0	0
AL732577.1	1;1	4241538;4313853	4241691;4314209	+;+	511	0	0	0	0	0	0	0	0	0	0	0	0.0912839	0	0	0	0
spry2	1;1	4557535;4559818	4558011;4561637	+;+	2297	7.39443	7.40217	7.15591	7.79565	6.58458	7.04059	6.97737	7.47107	5.11694	5.8984	5.6414	4.9347	7.46406	6.30099	6.30668	6.39127
FO680691.1	1;1	4613337;4613818	4613660;4614505	+;+	1012	0.0881029	0.0426426	0	0.0422298	0	0	0.150351	0.0512313	0.0525531	0.098441	0.0970049	0.0921859	0.111826	0.0412154	0.080646	0.125057
ndfip2	1;1;1;1;1;1;1;1	4656684;4665764;4667517;4667951;4671585;4677469;4681121;4696707	4661198;4665869;4667583;4668075;4671672;4677599;4681283;4696947	-;-;-;-;-;-;-;-	5436	5.88824	5.84281	6.20792	5.43248	5.14192	5.24669	5.01959	4.98813	5.59623	6.20348	6.31164	6.04099	6.1622	5.01809	6.02044	5.56427
tuba8l2	1;1;1;1;1;1;1;1;1	4704671;4704729;4716475;4716475;4718035;4718035;4720276;4720276;4720429	4704878;4704878;4716697;4716697;4718183;4718183;4720342;4721311;4720702	+;+;+;+;+;+;+;+;+	1616	99.6707	101.744	99.2327	101.499	103.747	99.3723	103.1	100.388	93.8285	97.0639	94.5545	93.8406	96.1858	94.2088	94.2902	95.3363
stk16	1;1;1;1;1;1;1;1;1;1;1	4724634;4724771;4727510;4727510;4728784;4728784;4730721;4732914;4733129;4733488;4735734	4724727;4725067;4727642;4727642;4728901;4729003;4730854;4733034;4733224;4733609;4736456	+;+;+;+;+;+;+;+;+;+;+	1940	1.95325	1.95751	2.31484	2.46726	2.64467	2.42362	2.61435	2.03108	2.57695	2.54191	2.50483	3.17386	2.94587	2.9885	2.67138	2.5877
atic	1;1;1;1;1;1;1;1;1;1;1;1;1;1;1;1;1;1;1;1;1;1;1;1;1;1;1;1;1;1;1	4739585;4740938;4740938;4740938;4752113;4752113;4752113;4786858;4787994;4789267;4789267;4792052;4792578;4794496;4797365;4797591;4799480;4799488;4799715;4799715;4800670;4800670;4801204;4801204;4802757;4802757;4802930;4802930;4804190;4804190;4805600	4739621;4741031;4741031;4741031;4752511;4752639;4752484;4787000;4788107;4789393;4789357;4792195;4792666;4794647;4797521;4797716;4799595;4799595;4799800;4799800;4800759;4800759;4801329;4801329;4802849;4802849;4803112;4803112;4804279;4804345;4806325	+;+;+;+;+;+;+;+;+;+;+;+;+;+;+;+;+;+;+;+;+;+;+;+;+;+;+;+;+;+;+	3286	9.8087	9.46872	9.27458	9.76724	12.0844	11.2897	11.3136	10.9341	9.19305	9.73182	9.18654	9.42574	9.8669	10.9035	10.4936	10.7969
mnx2b	1;1;1;1;1;1	4751972;4752065;4754638;4754638;4757181;4757205	4752445;4752445;4754798;4754798;4757697;4757693	-;-;-;-;-;-	1152	24.6506	24.3117	23.7301	25.3377	29.7378	28.0319	29.5858	28.3533	24.7452	25.8136	24.5422	24.6188	26.0817	27.5532	27.5942	27.8677
fn1b	1;1;1;1;1;1;1;1;1;1;1;1;1;1;1;1;1;1;1;1;1;1;1;1;1;1;1;1;1;1;1;1;1;1;1;1;1;1;1;1;1;1;1;1;1;1;1;1;1;1;1;1;1;1;1;1;1;1;1;1;1;1;1;1;1;1;1;1;1;1;1;1;1;1;1;1;1;1;1;1;1;1;1;1;1;1;1;1;1;1;1;1;1;1;1;1;1;1;1;1;1;1;1;1;1;1;1;1;1;1;1;1;1;1;1;1;1;1;1;1;1;1;1;1;1;1;1;1;1;1;1;1;1;1;1;1;1;1;1;1;1;1;1;1;1;1;1;1;1;1;1	4806323;4806323;4806323;4808719;4809026;4809026;4809026;4809427;4809427;4809427;4809427;4809619;4809619;4809619;4809619;4811283;4811283;4811283;4811283;4811527;4811527;4811527;4811527;4811753;4811753;4811753;4811753;4811999;4813337;4813337;4813337;4813337;4813534;4813534;4813534;4813534;4813836;4813836;4813836;4814158;4814158;4814158;4814434;4814434;4814434;4814629;4814629;4814629;4814920;4814920…	4807331;4807331;4807331;4809115;4809115;4809115;4809115;4809533;4809533;4809533;4809533;4809744;4809744;4809744;4809744;4811444;4811444;4811444;4811444;4811665;4811665;4811665;4811665;4811780;4812240;4812240;4812240;4812240;4813426;4813426;4813426;4813426;4813857;4813722;4813722;4813722;4813925;4813925;4813925;4814340;4814340;4814340;4814521;4814521;4814521;4814816;4814816;4814816;4815219;4815219…	-;-;-;-;-;-;-;-;-;-;-;-;-;-;-;-;-;-;-;-;-;-;-;-;-;-;-;-;-;-;-;-;-;-;-;-;-;-;-;-;-;-;-;-;-;-;-;-;-;-;-;-;-;-;-;-;-;-;-;-;-;-;-;-;-;-;-;-;-;-;-;-;-;-;-;-;-;-;-;-;-;-;-;-;-;-;-;-;-;-;-;-;-;-;-;-;-;-;-;-;-;-;-;-;-;-;-;-;-;-;-;-;-;-;-;-;-;-;-;-;-;-;-;-;-;-;-;-;-;-;-;-;-;-;-;-;-;-;-;-;-;-;-;-;-;-;-;-;-;-;-	9160	1.87373	1.80909	1.75161	2.00619	1.40029	1.29735	1.50051	1.56217	2.91466	2.54494	2.68464	2.56655	2.52651	2.44978	2.54375	2.47774
nrp2a	1;1;1;1;1;1;1;1;1;1;1;1;1;1;1;1;1;1;1;1;1;1;1;1;1;1;1;1;1;1;1;1;1;1;1;1;1;1;1;1;1;1;1;1	4908655;4908658;4909029;4910259;4915191;4915191;4929614;4929614;4933532;4933532;4933995;4933995;4940907;4940907;4943176;4943176;4953384;4953384;4955080;4955080;4956630;4956630;4973864;4973864;4977563;4977563;4979666;4980799;4980803;4980803;4983243;4983243;4983243;5009240;5009240;5009240;5030617;5030776;5030776;5030776;5047615;5047615;5047615;5047615	4910843;4908971;4909078;4910843;4915250;4915250;4929646;4929646;4933625;4933625;4934254;4934254;4941068;4941068;4943259;4943259;4953528;4953528;4955429;4955429;4956774;4956774;4974019;4974019;4977732;4977732;4979783;4980958;4980958;4980958;4983473;4983473;4983473;5009421;5009421;5009421;5030953;5030953;5030953;5030953;5047687;5048297;5048039;5048297	-;-;-;-;-;-;-;-;-;-;-;-;-;-;-;-;-;-;-;-;-;-;-;-;-;-;-;-;-;-;-;-;-;-;-;-;-;-;-;-;-;-;-;-	5559	2.45395	2.35994	2.36862	2.55235	2.34583	2.41659	2.59112	2.28499	1.96126	2.3118	2.35754	1.92995	2.66685	2.08587	2.59126	2.36011
pard3ba	1;1;1;1;1;1;1;1;1;1;1;1;1;1;1;1;1;1;1;1;1;1;1;1;1;1;1;1;1;1;1;1;1;1;1;1;1;1;1;1;1;1;1;1;1;1;1;1;1;1	5097233;5100815;5100998;5119641;5119641;5142748;5142748;5155603;5155603;5157446;5157446;5157847;5178320;5178320;5184607;5184607;5203613;5203613;5213063;5213063;5214943;5214943;5220868;5220868;5234588;5234588;5241698;5241698;5256707;5256707;5258591;5258591;5265367;5265367;5268667;5268667;5271480;5271480;5284678;5284678;5293296;5293296;5326858;5326858;5370658;5370658;5370658;5387533;5387533;5387533	5098179;5101352;5101352;5119711;5119711;5142856;5142856;5155866;5155866;5157553;5157553;5157888;5178503;5178503;5184822;5184822;5203657;5203657;5213175;5213175;5215072;5215072;5220997;5220997;5234761;5234761;5241883;5241883;5256832;5256832;5258730;5258730;5265794;5265794;5268792;5268792;5271566;5271566;5284769;5284769;5293396;5293396;5327026;5327026;5370759;5370759;5370759;5387963;5387972;5388004	-;-;-;-;-;-;-;-;-;-;-;-;-;-;-;-;-;-;-;-;-;-;-;-;-;-;-;-;-;-;-;-;-;-;-;-;-;-;-;-;-;-;-;-;-;-;-;-;-;-	5100	3.05068	2.97003	3.17167	3.04184	2.31593	2.29975	2.20774	1.95185	2.69047	2.26592	2.8392	2.77133	2.86248	3.13234	2.87249	3.22599
abcb6a	1;1;1;1;1;1;1;1;1;1;1;1;1;1;1;1;1;1;1;1	5437398;5439784;5446419;5446648;5448701;5448883;5450622;5452076;5452293;5454077;5454502;5454684;5454831;5455422;5455602;5456565;5457152;5459162;5460298;5460471	5437556;5440333;5446556;5446837;5448793;5449075;5450743;5452185;5452358;5454202;5454578;5454747;5454916;5455479;5455706;5456739;5457264;5459256;5460366;5460831	+;+;+;+;+;+;+;+;+;+;+;+;+;+;+;+;+;+;+;+	2950	2.65969	2.89646	3.11849	2.92637	2.71752	3.01253	2.97434	2.97016	3.82202	4.15374	3.9434	3.76331	4.62262	3.69027	3.76253	3.904
cnppd1	1;1;1;1;1;1;1;1;1;1;1;1	5464152;5464235;5465109;5465109;5467362;5467362;5467534;5468647;5468647;5468875;5469598;5470472	5464374;5464374;5465211;5465211;5467654;5467443;5467654;5468776;5468775;5468936;5469715;5472039	+;+;+;+;+;+;+;+;+;+;+;+	2497	7.62343	7.32776	7.35103	7.32529	7.53402	6.93189	6.13415	7.72396	8.13624	7.81977	8.09884	8.07013	7.68201	6.93218	8.28558	7.73777
prkag3a	1;1;1;1;1;1;1;1;1;1;1;1;1;1;1;1;1;1;1;1;1;1;1;1;1;1;1;1;1;1;1;1;1;1;1;1;1;1;1;1;1;1;1;1	5473807;5473816;5474065;5475706;5475709;5475709;5475709;5475850;5475850;5475850;5475850;5477327;5477327;5477327;5477327;5477492;5477492;5477492;5477492;5478983;5478983;5478983;5478983;5479505;5479505;5479505;5479505;5480906;5480906;5480906;5481613;5481613;5481613;5484416;5484552;5484552;5484564;5484566;5485334;5485334;5485334;5487421;5487421;5487421	5474087;5474087;5474087;5475745;5475745;5475745;5475745;5475956;5475956;5475956;5475956;5477408;5477408;5477408;5477408;5477550;5477550;5477550;5477550;5479043;5479065;5479028;5479028;5479559;5479559;5479559;5479559;5481032;5481032;5481032;5481778;5481778;5481778;5484453;5484698;5484740;5484698;5484698;5485504;5485427;5485504;5487754;5487734;5487748	+;+;+;+;+;+;+;+;+;+;+;+;+;+;+;+;+;+;+;+;+;+;+;+;+;+;+;+;+;+;+;+;+;+;+;+;+;+;+;+;+;+;+;+	1732	1.51861	1.61953	1.40969	1.43113	1.97485	1.8794	2.04982	1.88585	2.21087	1.86936	2.12548	2.23535	1.43747	1.56533	1.36651	1.19348
retreg2	1;1;1;1;1;1;1;1;1;1;1;1;1;1;1;1;1;1;1;1;1;1;1	5492016;5492171;5492219;5495125;5495125;5495125;5498404;5498404;5498404;5501205;5501205;5504139;5504139;5505455;5505455;5506273;5506273;5509147;5509147;5509172;5511754;5511754;5511757	5492468;5492468;5492468;5495228;5495228;5495228;5498985;5498434;5498434;5501334;5501334;5504223;5504223;5505592;5505592;5506361;5506361;5509282;5509282;5509282;5512940;5514788;5512940	+;+;+;+;+;+;+;+;+;+;+;+;+;+;+;+;+;+;+;+;+;+;+	4752	3.4148	3.687	3.62414	3.3995	3.29529	3.59896	3.34067	3.25129	3.59259	3.51152	3.62556	3.28839	4.64389	4.3009	4.45681	4.15469
mdh1b	1;1;1;1;1;1;1;1;1;1;1;1;1;1;1;1;1;1;1;1;1;1;1;1;1;1;1;1;1;1;1;1;1;1;1;1;1;1;1;1;1;1;1	5520165;5520854;5520946;5521206;5521206;5521206;5521778;5522677;5522677;5522683;5523079;5523079;5523079;5523103;5523756;5523756;5523756;5523756;5523774;5523923;5524090;5524090;5524090;5524337;5524337;5524337;5524337;5524337;5526462;5526462;5526462;5526462;5526462;5526824;5526824;5526824;5526824;5526824;5527462;5527466;5527466;5527466;5527466	5521051;5521051;5521051;5521345;5521345;5521345;5521786;5522852;5522852;5522852;5523220;5523220;5523220;5523220;5523990;5524017;5524017;5524258;5524258;5524479;5524258;5524258;5524258;5524471;5524479;5524479;5524479;5524479;5526596;5526596;5526596;5526596;5526596;5526936;5526936;5526936;5526936;5526936;5527495;5527507;5527506;5527905;5527507	-;-;-;-;-;-;-;-;-;-;-;-;-;-;-;-;-;-;-;-;-;-;-;-;-;-;-;-;-;-;-;-;-;-;-;-;-;-;-;-;-;-;-	2770	0.193127	0.140212	0.20462	0.200569	0.231528	0.317099	0.146479	0.262038	0.153599	0.0899118	0.23036	0.134718	0.265557	0.105404	0.103122	0.213215
fastkd2	1;1;1;1;1;1;1;1;1;1;1;1;1;1;1;1;1;1;1;1;1;1;1;1;1;1	5527715;5527740;5528124;5528124;5528284;5528284;5533245;5533245;5533434;5533434;5534620;5534620;5534816;5534816;5536193;5536193;5539011;5539011;5540777;5540777;5542653;5542659;5543369;5543546;5545772;5546179	5527797;5527797;5528176;5528176;5528917;5528917;5533348;5533348;5533542;5533542;5534743;5534743;5534955;5534955;5536365;5536365;5539174;5539174;5540998;5540998;5542687;5542740;5543384;5543667;5545856;5546207	+;+;+;+;+;+;+;+;+;+;+;+;+;+;+;+;+;+;+;+;+;+;+;+;+;+	2146	6.50213	6.75668	6.52169	6.09384	6.05173	6.25992	5.69578	6.35392	5.77438	6.05811	6.17559	6.19484	5.85352	6.47224	6.29407	5.97603
gtf3c3	1;1;1;1;1;1;1;1;1;1;1;1;1;1;1;1;1;1	5546136;5546465;5548968;5549878;5552141;5554713;5555187;5557280;5557575;5559461;5561423;5563966;5565365;5567465;5568760;5571605;5574006;5574335	5546318;5546570;5549245;5550001;5552332;5554878;5555334;5557403;5557675;5559632;5561625;5564067;5565500;5567690;5568950;5571729;5574158;5574540	+;+;+;+;+;+;+;+;+;+;+;+;+;+;+;+;+;+	2936	12.299	12.8463	13.6918	12.7657	13.1973	13.1107	13.0942	12.7319	12.3359	12.5885	12.8061	11.7568	12.5271	13.0983	13.2595	13.7651
hecw2b	1;1;1;1;1;1;1;1;1;1;1;1;1;1;1;1;1;1;1;1;1;1;1;1;1;1;1;1;1;1;1;1;1;1;1	5608508;5619040;5619580;5625901;5628578;5630872;5631323;5634015;5636385;5638764;5638998;5640888;5641618;5643866;5646844;5651582;5652281;5652457;5653058;5657019;5657219;5658161;5658887;5659072;5659072;5659779;5659779;5661885;5661885;5664488;5664488;5666150;5666150;5667321;5667321	5609037;5619147;5619674;5625976;5628747;5631014;5631423;5634703;5636700;5638865;5639148;5640997;5641742;5644051;5646978;5651681;5652377;5652540;5653167;5657139;5657332;5658313;5658985;5659201;5659201;5659925;5659925;5661999;5661999;5664573;5664573;5666262;5666262;5668079;5669666	+;+;+;+;+;+;+;+;+;+;+;+;+;+;+;+;+;+;+;+;+;+;+;+;+;+;+;+;+;+;+;+;+;+;+	6852	1.20364	1.08956	1.27898	1.05407	1.31037	1.42518	1.35456	1.24092	1.29622	1.30852	0.931258	1.17092	1.23045	1.36964	1.24469	1.21904
klf7a	1;1;1;1	5705564;5718128;5731242;5796067	5707485;5718251;5731824;5796397	-;-;-;-	2960	0.647616	0.524849	0.736483	0.693025	0.740278	0.855322	0.908134	0.735653	0.736667	0.807748	0.795965	0.819458	0.726416	0.803199	0.689306	0.798114
ch211-93g23.2	1;1;1;1;1;1;1;1;1;1;1;1	5907562;5942450;5943199;5943199;5944855;5944855;5945256;5945256;5946560;5946560;5948176;5948176	5907646;5942588;5943359;5943359;5945068;5945068;5945359;5945359;5946697;5946697;5948369;5948371	+;+;+;+;+;+;+;+;+;+;+;+	1037	0.386905	0.124844	0.168177	0.123635	0.257688	0.1993	0.146726	0.299977	0.256431	0	0.0946663	0.179927	0.163695	0.0804436	0.118053	0.203404
ube2f	1;1;1;1;1;1;1;1;1;1;1;1;1;1;1;1;1;1;1;1;1;1;1;1;1;1;1;1;1;1;1;1;1;1;1;1;1;1;1	5948542;5948585;5948629;5950418;5950710;5950710;5950710;5950742;5955545;5955545;5955545;5955545;5957167;5957167;5957167;5957167;5959502;5959502;5959502;5961064;5961064;5961064;5961064;5961240;5961240;5961240;5961240;5963212;5963212;5963212;5963212;5963336;5963336;5963336;5963336;5964665;5964665;5964665;5964665	5948754;5948754;5948754;5950558;5950859;5950859;5950859;5950859;5955574;5955574;5955574;5955574;5957232;5957232;5957232;5957232;5959569;5959569;5959569;5961134;5961134;5961134;5961134;5961297;5961297;5961297;5961297;5963244;5963244;5963244;5963244;5963398;5963398;5963398;5963398;5967093;5964834;5966136;5964939	+;+;+;+;+;+;+;+;+;+;+;+;+;+;+;+;+;+;+;+;+;+;+;+;+;+;+;+;+;+;+;+;+;+;+;+;+;+;+	3322	4.93843	4.98833	5.2367	4.91432	5.53429	5.7081	5.72529	5.27512	6.0356	5.45793	5.64427	5.37792	4.63301	5.02227	5.55229	5.34627
AL929396.1	1;1	5967046;5969310	5967093;5970181	+;+	920	0	0	0	0	0	0	0.0551287	0	0	0	0	0	0	0	0	0
erbb4a	1;1;1;1;1;1;1;1;1;1;1;1;1;1;1;1;1;1;1;1;1;1;1;1;1;1;1;1;1;1;1;1;1;1;1;1;1;1;1;1;1;1;1;1;1;1;1;1;1;1;1;1;1;1	6133580;6133580;6154296;6154296;6176693;6176693;6177283;6177287;6179212;6179212;6181007;6181007;6181342;6181342;6185955;6185955;6186734;6186734;6187482;6187482;6189298;6189298;6192386;6192386;6194686;6194686;6196970;6196970;6197312;6200118;6200118;6200831;6200831;6204165;6204165;6204391;6204391;6205312;6205312;6225966;6225966;6226848;6226848;6228222;6228222;6233135;6233135;6233353;6233353;6234914…	6133731;6133731;6154482;6154482;6176827;6176831;6177348;6177348;6179330;6179330;6181148;6181148;6181455;6181455;6186081;6186081;6186807;6186807;6187572;6187572;6189497;6189497;6192518;6192518;6194779;6194779;6197124;6197124;6197443;6200162;6200162;6200963;6200963;6204287;6204287;6204489;6204489;6205497;6205497;6226121;6226121;6226923;6226923;6228368;6228368;6233232;6233232;6233523;6233523;6235214…	+;+;+;+;+;+;+;+;+;+;+;+;+;+;+;+;+;+;+;+;+;+;+;+;+;+;+;+;+;+;+;+;+;+;+;+;+;+;+;+;+;+;+;+;+;+;+;+;+;+;+;+;+;+	4606	0.106466	0.168645	0.075727	0.0835061	0.150842	0.23557	0.253262	0.225124	0.0692798	0.0757008	0.0959098	0.0303817	0.110564	0.172056	0.106314	0.0915893
CU928069.1	1;1;1	6273384;6277915;6306208	6273612;6277979;6306315	+;+;+	402	0	0	0.108457	0	0	0	0	0	0	0	0	0	0	0	0	0
U6	1;1;1;1;11;11;16;18;20;21;21;3;3;3;3;3;3;3;3;3;3;3;3;3;3;4;4;4;4;4;4;4;4;4;4;4;4;4;4;4;4;4;4;4;4;4;4;4;4;4;4;4;4;4;4;4;4;4;4;4;4;4;4;4;4;4;4;4;4;4;4;4;4;4;4;4;4;4;4;4;4;4;4;4;4;4;4;4;4;4;4;4;4;4;4;4;4;4;4;4;4;4;4;4;4;4;4;4;4;4;4;4;4;4;4;4;4;4;4;4;4;4;4;4;4;4;4;4;4;4;4;4;4;4;4;4;4;4;4;4;4;4;4;4;4;4;4;4;4;4;4;4;4;4;4;4;4;4;4;4;4;4;4;4;4;4;4;4;4;4;4;4;4;4;4;4;4;4;4;4;4;4;4;4;4;4;4;4;4;4;4;4;4;4;4;4;…	6451279;51049155;8513748;13387794;6074705;19018110;46250092;4338053;8949164;22325461;22334394;9145792;9156983;9157497;9158024;9158553;9159078;9159607;9160137;9160667;9161194;9161724;9162254;9162769;9163296;30932509;31227838;31228365;31228882;31229412;31229939;31230459;31230989;31231516;31232046;31232576;31233106;31233633;31234163;31234693;31235223;31235753;31236283;31236813;31237340;31237869;3123…	6451383;51049254;8513855;13387862;6074811;19018213;46250193;4338162;8949265;22325579;22334500;9145859;9157083;9157603;9158130;9158659;9159184;9159713;9160243;9160773;9161300;9161830;9162360;9162875;9163402;30932574;31227944;31228471;31228988;31229518;31230045;31230565;31231095;31231622;31232152;31232682;31233212;31233739;31234269;31234799;31235329;31235859;31236389;31236919;31237446;31237975;3123…	+;+;-;-;-;-;-;+;-;-;-;-;+;+;+;+;+;+;+;+;+;+;+;+;+;-;-;-;-;-;-;-;-;-;-;-;-;-;-;-;-;-;-;-;-;-;-;-;-;-;-;-;-;-;-;-;-;-;-;-;-;-;-;-;-;-;-;-;-;-;-;-;-;-;-;-;-;-;-;-;-;-;-;-;-;-;-;-;-;-;-;-;-;-;-;-;-;-;-;-;-;-;-;-;-;-;-;-;-;-;-;-;-;-;-;-;-;-;-;-;-;-;-;-;-;-;-;-;-;-;-;-;-;-;-;-;-;-;-;-;-;-;-;-;-;-;-;-;-;-;-;-;-;-;-;-;-;-;-;-;-;-;-;-;-;-;-;-;-;-;-;-;-;-;-;-;-;-;-;-;-;-;-;-;-;-;-;-;-;-;-;-;-;-;-;-;-;-;-;-…	74152	0.01503	0.0139673	0.0117596	0.0132558	0.0108111	0.0139358	0.0123116	0.0139837	0.00932394	0.0114196	0.0125769	0.0132103	0.00992005	0.00674992	0.0121069	0.00910261
ERBB4 (1 of many)	1;1;1;1;1;1;1;1;1;1;1;1;1;1;1;1;1;1;1;1;1;1;1;1;1;1;1;1;1;1;1;1;1;1;1;1;1;1;24;24;24;24;24;24;24;24;24;24;24;24;24;24;24;24;24;24;24;24;24;24;24;24;24;24;24;24;24;24;24;24;24;24;24;24;24;24;24;24;24;24	6637459;6661576;6691550;6692834;6695683;6696421;6697971;6700461;6702489;6703077;6704394;6711131;6720661;6722361;6725705;6726416;6726717;6730885;6730885;6731252;6731252;6736450;6736450;6754803;6754803;6755716;6755716;6757066;6757066;6760439;6760439;6760616;6760616;6762831;6762831;6763876;6763876;6764419;33581520;33582995;33584411;33591395;33591921;33598022;33602551;33602631;33606522;33610160;33613…	6637611;6661762;6691684;6692899;6695801;6696562;6698084;6700587;6702562;6703167;6704593;6711263;6720754;6722515;6725749;6726432;6726868;6731007;6731007;6731350;6731350;6736635;6736635;6754958;6754958;6755791;6755791;6757212;6757212;6760536;6760536;6760786;6760786;6763131;6763131;6765362;6764088;6764651;33581648;33583092;33584560;33591434;33591956;33598126;33602611;33602641;33606536;33610182;33613…	+;+;+;+;+;+;+;+;+;+;+;+;+;+;+;+;+;+;+;+;+;+;+;+;+;+;+;+;+;+;+;+;+;+;+;+;+;+;-;-;-;-;-;-;-;-;-;-;-;-;-;-;-;-;-;-;-;-;-;-;-;-;-;-;-;-;-;-;-;-;-;-;-;-;-;-;-;-;-;-	7893	0.265458	0.218696	0.259621	0.254481	0.284387	0.189837	0.179921	0.262744	0.283	0.321851	0.199	0.200933	0.372782	0.433323	0.351561	0.331374
lancl1	1;1;1;1;1;1;1;1;1;1;1;1;1;1;1;1;1;1;1;1	6834016;6834021;6835159;6835159;6838974;6838974;6839824;6839824;6843271;6844060;6844758;6846257;6846420;6846658;6854975;6855198;6855198;6855360;6855360;6855360	6834063;6834063;6835256;6835256;6839091;6839091;6840031;6840497;6843418;6844206;6844940;6846433;6846730;6846730;6855276;6855276;6855276;6856283;6856283;6855959	+;+;+;+;+;+;+;+;+;+;+;+;+;+;+;+;+;+;+;+	3116	1.07301	1.06639	1.28729	1.24808	1.25207	1.04464	1.30214	1.01496	0.83633	0.959136	1.02391	1.04789	1.34378	1.08425	1.33578	1.34031
mylz3	1;1;1;1;1;1;1;1;1;1;1;1;1;1;1;1;1;1;1;1	6855476;6857438;6857545;6857586;6862826;6863250;6863303;6863303;6863303;6867117;6867117;6867117;6867117;6867349;6867349;6867349;6870149;6870149;6870457;6870457	6855504;6857487;6857686;6857686;6862985;6863333;6863333;6863333;6863333;6867260;6867260;6867221;6867260;6867519;6867519;6867466;6870226;6870226;6870782;6871030	+;+;+;+;+;+;+;+;+;+;+;+;+;+;+;+;+;+;+;+	1432	2779.28	2790.86	2771.45	2748.06	3127.7	3109.31	3151.1	3172.71	3200.27	3200.96	3219.18	3188.9	3298.9	2980.14	2991.9	2932.28
pcnp	1;1;1;1;1;1;1;1;1;1;1;1;1;1;1;1;1;1;1;1;1;1;1;1;1;1;1;1;1;1;1;1	6873532;6873544;6873544;6873566;6873585;6873628;6876367;6876367;6876367;6876394;6876462;6876462;6876465;6876514;6876514;6876793;6876793;6876793;6876793;6876793;6876793;6876979;6876979;6876979;6876979;6876979;6877128;6877128;6877128;6877128;6877128;6877128	6873616;6873616;6873616;6873616;6873616;6873702;6876441;6876441;6876393;6876670;6876670;6876670;6876670;6876670;6876670;6876867;6876867;6876867;6877034;6876867;6876867;6877034;6877034;6877034;6877034;6877034;6877205;6877581;6877421;6877788;6877638;6877701	+;+;+;+;+;+;+;+;+;+;+;+;+;+;+;+;+;+;+;+;+;+;+;+;+;+;+;+;+;+;+;+	1367	16.4363	15.5949	14.2887	14.381	16.655	16.8952	16.5846	17.7498	15.2898	15.1219	14.8654	13.5468	14.8186	13.1202	13.5824	14.2883
mxa	1;1;1;1;1;1;1;1;1;1;1;1;1;1;1;1;1;1;1;1;1;1;1;1;1;1;1;1;1;1;1;1;1;1;1	6878883;6878940;6879543;6879617;6879891;6879891;6879891;6881834;6881834;6881834;6882476;6882476;6882476;6882855;6882855;6882855;6883104;6883104;6883104;6883311;6883311;6883311;6883517;6883517;6883810;6883810;6884805;6884805;6885029;6885029;6886504;6886504;6897235;6897509;6897741	6879808;6879808;6879614;6879808;6880154;6880154;6880154;6881910;6881910;6881910;6882634;6882634;6882634;6882996;6882996;6882996;6883226;6883226;6883226;6883389;6883389;6883389;6883715;6883715;6883948;6883948;6884959;6884959;6885166;6885166;6886786;6886748;6897433;6897647;6898529	-;-;-;-;-;-;-;-;-;-;-;-;-;-;-;-;-;-;-;-;-;-;-;-;-;-;-;-;-;-;-;-;-;-;-	3811	0.0116977	0.0792652	0.022881	0.067284	0.056095	0	0.0665422	0.0272086	0.0279107	0.0130704	0.0643984	0.085679	0.0742377	0.0437785	0.0428306	0.0442782
mxb	1;1;1;1;1;1;1;1;1;1;1;1;1;1;1;1;1;1;1;1;1;1;1;1;1;1;1;1;1;1;1;1;1;1;1;1;1;1	6890918;6890918;6891014;6891323;6891323;6891323;6892099;6892099;6892099;6893827;6893827;6893827;6895838;6895838;6895838;6896061;6896061;6896061;6896267;6896267;6896267;6897235;6897235;6897235;6897509;6897509;6897509;6897736;6897741;6897741;6897741;6898394;6898394;6898394;6898394;6899144;6920103;6920117	6891238;6891238;6891238;6891571;6891571;6891571;6892175;6892175;6892175;6893985;6893985;6893985;6895979;6895979;6895979;6896183;6896183;6896183;6896345;6896345;6896345;6897433;6897433;6897433;6897647;6897647;6897647;6897895;6897895;6897895;6897895;6898531;6898554;6898531;6898531;6899426;6920140;6920301	-;-;-;-;-;-;-;-;-;-;-;-;-;-;-;-;-;-;-;-;-;-;-;-;-;-;-;-;-;-;-;-;-;-;-;-;-;-	2291	0.0583764	0.0376729	0.0380618	0.111925	0.163296	0.0451056	0	0.0905212	0.0928569	0.0652263	0.0428498	0.0814423	0.0987935	0.036412	0.0712473	0.092069
efnb2b	1;1;1;1;1;1;1;1;1;1;1;1;1	6948686;6951025;6951167;6951380;6953285;6953285;6953285;6953742;6953742;6953742;6966605;6966605;6976024	6948947;6951480;6951480;6951480;6953395;6953395;6953395;6954247;6953834;6953834;6966894;6966639;6976437	-;-;-;-;-;-;-;-;-;-;-;-;-	2039	0.437274	0.275138	0.299361	0.209596	0.262111	0.481462	0.248742	0.406835	0.312999	0.342009	0.192583	0.114385	0.33301	0.245473	0.260171	0.248275
arglu1b	1;1;1;1;1;1	6978658;6979205;6984610;6984610;6986904;6989341	6979605;6979605;6984693;6985122;6987129;6989943	-;-;-;-;-;-	2290	76.5843	74.8133	75.5286	77.2057	82.3605	81.9475	80.2857	81.2556	68.0473	68.0172	68.2896	67.9525	62.0447	67.6831	67.4828	68.3451
en1b	1;1;1	6995895;6996154;6999145	6996675;6996675;7001485	+;+;+	3122	5.95448	5.72257	5.94924	5.36602	6.1456	5.90828	6.38448	6.09465	3.64552	3.68558	3.56892	3.82492	4.58544	5.05009	4.58783	5.24285
BX908756.1	1;1	7016590;7018269	7016782;7018404	-;-	329	0	0.131168	0	0	0.162445	0	0	0	0	0	0	0	0	0	0	0
BX908756.2	1;1;1	7088603;7159784;7160122	7089705;7159886;7160424	-;-;-	1509	0.0295428	0	0.0288932	0	0.0708343	0	0	0	0	0	0.0325278	0.0618238	0	0.0276408	0	0
radil	1;1;1;1;1;1;1;1;1;1;1;1;1;1;1;1;1;1;1;1;1;1;1;1;1;1;1;1;1;1;1;1;1;1;1;1;1	7163652;7163822;7166527;7166527;7167083;7167083;7167639;7168988;7168992;7175346;7175346;7175617;7175617;7177377;7177377;7180439;7180439;7183389;7183389;7188101;7188101;7188412;7188412;7190400;7190400;7193825;7193825;7196184;7204999;7204999;7204999;7209603;7209603;7209603;7210011;7210011;7210011	7163921;7163921;7166666;7166666;7167135;7167222;7167640;7169397;7169397;7175536;7175536;7175767;7175767;7177549;7177549;7180703;7180703;7183504;7183504;7188258;7188258;7188449;7188449;7191080;7191080;7194105;7194105;7196303;7205569;7205569;7205569;7209933;7209933;7209933;7210348;7210144;7210144	-;-;-;-;-;-;-;-;-;-;-;-;-;-;-;-;-;-;-;-;-;-;-;-;-;-;-;-;-;-;-;-;-;-;-;-;-	4376	0.112061	0.138062	0.139488	0.263685	0.0854916	0.236145	0.208622	0.201413	0.145842	0.125211	0.0673005	0.138574	0.24568	0.181099	0.139877	0.0964032
mmd2b	1;1;1;1;1;1;1;1;1;1;1;1;1	7223409;7224171;7224185;7224689;7224689;7225609;7225609;7226628;7226628;7227843;7227843;7228740;7228740	7223987;7224374;7224374;7224758;7224758;7225710;7225710;7226702;7226702;7228003;7228003;7228821;7228989	-;-;-;-;-;-;-;-;-;-;-;-;-	1441	0.0309369	0	0	0	0	0.035856	0	0	0	0.0345671	0	0	0	0.0289452	0	0.0292755
SNORD60	1;1;1;KN150173.1;KN150173.1;KN150173.1	7234684;7235369;7236008;14560;15259;15936	7234771;7235456;7236095;14650;15346;16023	-;-;-;-;-;-	531	0.083955	0	0.0821089	0.160966	0.201297	0.0973041	0	0.0976385	0	0.187613	0.0924378	0.0878457	0	0.1571	0.0768491	0.0794464
dkey-79f11.10	1;1;1;1;1;1;1	7240845;7241341;7243229;7243499;7243733;7244835;7246438	7241269;7241441;7243400;7243645;7243937;7244868;7246568	-;-;-;-;-;-;-	1215	0	0	0	0	0	0	0.0834871	0.0426716	0	0	0.0807975	0	0	0	0	0
dkey-79f11.9	1;1;1;1;1;1	7252159;7252412;7253962;7254236;7254598;7255370	7252328;7252512;7254136;7254382;7254801;7255403	-;-;-;-;-;-	831	0	0	0	0	0	0	0	0.0623899	0	0	0	0	0	0.0501925	0	0
dkey-79f11.8	1;1;1;1;1;1;1	7262731;7263262;7263479;7263757;7264017;7265848;7266760	7263160;7263362;7263650;7263903;7264221;7265881;7266891	-;-;-;-;-;-;-	1221	0	0.0353434	0	0	0	0	0	0	0.0435575	0	0	0	0	0	0.100263	0
dkey-79f11.7	1;1;1;1;1;1;1;1;1;1;1;1;1;1;1;1;1;1;1;1;1;1;1;1;1;1;1;1;1;1	7282469;7283311;7283721;7283981;7283981;7285135;7285135;7285907;7285907;7286050;7286050;7286295;7286321;7286448;7286448;7289513;7289513;7289513;7289640;7289640;7289640;7290925;7290925;7290925;7291062;7291062;7291062;7291565;7291565;7291565	7283210;7283411;7283892;7284127;7284127;7285333;7285333;7285940;7285940;7286129;7286129;7286354;7286354;7286542;7286542;7289546;7289546;7289546;7289734;7289734;7289734;7290952;7290952;7290952;7291164;7291164;7291164;7291658;7291644;7291639	-;-;-;-;-;-;-;-;-;-;-;-;-;-;-;-;-;-;-;-;-;-;-;-;-;-;-;-;-;-	1984	2.62897	2.34912	2.50523	3.08031	1.37382	1.43234	1.4827	1.88151	1.74241	1.53149	1.85551	1.81036	1.85381	1.74492	1.66601	1.82863
dkey-79f11.5	1;1;1;1;1;1;1	7310001;7310717;7313081;7313358;7313611;7314349;7316207	7310627;7310817;7313252;7313504;7313815;7314382;7316317	-;-;-;-;-;-;-	1397	0	0	0.0624192	0.0305917	0.0382566	0.0369853	0	0	0.03807	0.0356558	0	0	0	0	0.0584207	0.0301976
CR855320.2	1;1;1;1;1;1;1	7317324;7320192;7322679;7322959;7324965;7327216;7327980	7320091;7320292;7322850;7323105;7325169;7327249;7328365	-;-;-;-;-;-;-	3813	0.0233832	0.0113177	0.022869	0.0672487	0.0420492	0.0135506	0.0399044	0.0135972	0.041844	0.0391905	0.0128729	0.0244669	0	0.0109389	0.0428082	0.0221275
dkeyp-9d4.2	1;1;1;1;1;1;1;1	7332958;7333565;7333819;7334090;7334453;7335027;7335216;7336332	7333485;7333665;7333993;7334236;7334657;7335072;7335284;7336478	-;-;-;-;-;-;-;-	1418	0.0314387	0.0608664	0	0	0.03769	0	0.0357676	0	0	0	0	0.0328957	0	0	0	0
dkeyp-9d4.3	1;1;1;1;1;1;1;1;1;1;1;1;1;1;1;1;1;1;1;1;1;1;1;1;1;1;1;1;1;1;1;1;1;1;1;1;1;1;1;1;1;1;1;1;1;1;1;1;1;1;1;1;1;1;1;1;1;1;1;1;1;1;1;1;1;1;1;1;1;1	7338209;7339257;7339916;7340399;7341616;7341616;7341616;7341770;7342068;7342381;7342626;7342626;7342626;7343351;7344016;7344016;7344040;7345916;7345916;7345916;7346223;7346223;7346223;7346491;7346491;7346491;7346925;7346925;7346925;7347408;7347418;7347418;7348683;7348683;7348683;7348808;7350100;7350100;7350100;7356214;7358050;7360128;7360128;7360128;7362384;7362685;7363118;7363118;7363150;7363309…	7340012;7340012;7340019;7340406;7341687;7342459;7342459;7341807;7342308;7342459;7343255;7343247;7343247;7343375;7345007;7345007;7345013;7346054;7346054;7346054;7346324;7346324;7346324;7346601;7346601;7346601;7347039;7347034;7347034;7347502;7347502;7347502;7348711;7348879;7348879;7348879;7350179;7350201;7350201;7356224;7358069;7360242;7360242;7360242;7362405;7362697;7363212;7363212;7363212;7363417…	-;-;-;-;-;-;-;-;-;-;-;-;-;-;-;-;-;-;-;-;-;-;-;-;-;-;-;-;-;-;-;-;-;-;-;-;-;-;-;-;-;-;-;-;-;-;-;-;-;-;-;-;-;-;-;-;-;-;-;-;-;-;-;-;-;-;-;-;-;-	6727	3.04844	3.17547	3.16936	3.28449	3.63076	3.54851	3.47572	3.74568	3.14659	2.81377	3.15944	2.81527	2.66644	2.90798	3.06946	2.9349
SLC5A10	1;1;1;1;1;1;1;1;1;1;1;1;1;1;1;1;1;1;1;1;1;1;1;1;1;1;1;1;1	7426451;7426680;7426898;7426924;7429252;7429252;7430868;7430868;7433953;7433953;7437153;7437153;7439384;7439384;7444520;7444520;7447285;7447285;7459679;7459679;7459899;7459899;7462067;7462067;7473205;7473205;7475833;7475833;7478860	7426561;7426705;7426969;7426969;7429356;7429356;7430927;7430927;7434057;7434057;7437258;7437258;7439464;7439464;7444725;7444725;7447420;7447420;7459786;7459786;7460049;7460049;7462235;7462235;7473420;7473420;7475859;7475923;7479056	+;+;+;+;+;+;+;+;+;+;+;+;+;+;+;+;+;+;+;+;+;+;+;+;+;+;+;+;+	1940	0.574486	0.467134	0.539379	0.418554	0.22039	0.506031	0.418296	0.267248	0.657943	0.795951	0.733737	0.721331	0.554173	0.344	0.441724	0.326181
FAM83G	1;1;1;1;1;1;1;1;1	7447255;7449985;7450833;7453835;7453835;7454054;7454054;7456194;7456194	7447458;7451218;7451218;7453959;7453959;7454221;7454221;7457024;7456850	-;-;-;-;-;-;-;-;-	2562	4.35012	3.92465	3.86306	3.9367	2.31551	2.35957	2.43496	2.3272	6.80885	6.86313	6.72469	6.57269	5.91901	5.42132	5.06502	5.61493
grapb	1;1;1;1;1;1;1;1;1;1;1;1	7481229;7481232;7482223;7482463;7485139;7485139;7500894;7500894;7505315;7505315;7507964;7507964	7483703;7482162;7482432;7483703;7485307;7485307;7501013;7501013;7505412;7505412;7508307;7508307	-;-;-;-;-;-;-;-;-;-;-;-	3206	0	0	0.0271989	0.0533207	0.0166701	0.0161162	0.0316397	0.0161716	0.0165888	0.0155368	0	0.0145496	0.0176494	0.01301	0	0.0131585
cacna1hb	1;1;1;1;1;1;1;1;1;1;1;1;1;1;1;1;1;1;1;1;1;1;1;1;1;1;1;1;1;1;1;1;1;1;1;1;1;1;1;1;1;1;1;1;1;1;1;1;1;1;1;1;1;1;1;1;1;1;1;1;1;1	7620769;7625544;7628051;7630715;7630715;7641644;7641644;7649951;7649951;7652069;7652069;7654406;7656983;7657023;7662657;7662657;7666143;7666143;7668665;7668665;7674667;7674667;7680331;7680496;7683086;7685191;7685191;7685387;7685387;7685745;7685745;7689119;7689119;7691943;7691946;7692212;7692212;7694825;7694825;7699073;7699073;7703413;7703413;7704897;7704897;7708006;7708006;7709005;7709005;7710393…	7620885;7625677;7628148;7630874;7630874;7641956;7641956;7650043;7650043;7652406;7652705;7654417;7657332;7657332;7662808;7662808;7666328;7666328;7668782;7668782;7674822;7674822;7680415;7680716;7683412;7685291;7685291;7685510;7685510;7685813;7685813;7689303;7689303;7692072;7692072;7692337;7692337;7694914;7694914;7699265;7699265;7703564;7703564;7705006;7705006;7708139;7708139;7709075;7709075;7710471…	+;+;+;+;+;+;+;+;+;+;+;+;+;+;+;+;+;+;+;+;+;+;+;+;+;+;+;+;+;+;+;+;+;+;+;+;+;+;+;+;+;+;+;+;+;+;+;+;+;+;+;+;+;+;+;+;+;+;+;+;+;+	6399	0.0209002	0.0202317	0.0408812	0.0133573	0.008352	0.0161489	0.00792599	0.00810221	0.0249338	0.0233526	0.0230119	0.0291584	0.0265279	0.0260728	0.0255083	0.0527408
syngr3b	1;1;1;1;1;1;1;1;1;1;1;1	7731872;7731874;7734286;7737981;7738311;7738311;7740524;7740524;7740524;7744496;7744496;7744496	7734832;7732731;7734832;7738456;7738456;7738456;7740758;7740758;7740758;7744650;7744635;7744625	-;-;-;-;-;-;-;-;-;-;-;-	3827	0.663983	0.586366	0.603812	0.65886	0.851872	0.999076	0.967454	0.921226	0.778231	0.689833	0.743899	0.804453	0.606204	0.806517	0.703751	0.683442
myo15ab	1;1;1;1;1;1;1;1;1;1;1;1;1;1;1;1;1;1;1;1;1;1;1;1;1;1;1;1;1;1;1;1;1;1;1;1;1;1;1;1;1;1;1;1;1;1;1;1;1;1;1;1;1;1;1;1;1;1;1;1;1;1	7757960;7758127;7758313;7758668;7758848;7761336;7761731;7761885;7763417;7763692;7768267;7768426;7769281;7771089;7771306;7772627;7773243;7773540;7775169;7775549;7778215;7778903;7781194;7781415;7781596;7782891;7785413;7786966;7787642;7789185;7790380;7791925;7792104;7793976;7796501;7796688;7796940;7798550;7799081;7800242;7801075;7801233;7801437;7803374;7803632;7805030;7807050;7807876;7808106;7808561…	7758042;7758190;7758422;7758742;7758938;7761439;7761794;7761998;7763578;7763805;7768325;7768549;7769376;7771220;7771431;7772704;7773397;7773585;7775318;7775724;7778307;7779009;7781324;7781510;7781831;7783069;7785485;7787160;7787757;7789273;7790491;7792011;7792168;7794299;7796585;7796853;7797033;7798655;7799196;7800301;7801150;7801348;7801555;7803515;7803743;7805104;7807255;7807994;7808178;7808633…	+;+;+;+;+;+;+;+;+;+;+;+;+;+;+;+;+;+;+;+;+;+;+;+;+;+;+;+;+;+;+;+;+;+;+;+;+;+;+;+;+;+;+;+;+;+;+;+;+;+;+;+;+;+;+;+;+;+;+;+;+;+	7128	0.44405	0.33298	0.428169	0.299779	0.352398	0.347936	0.355769	0.370952	0.186531	0.139762	0.08952	0.150513	0.198457	0.216508	0.143122	0.201224
AL928835.1	1;1	7822893;7824776	7823113;7825955	-;-	1401	5.95037	5.54445	6.00625	5.85683	5.68396	4.60996	5.97326	4.81084	4.78312	4.08871	4.6597	4.92764	4.20038	5.62683	5.65063	6.50406
alkbh5	1;1;1;1;1;1;1	7824642;7824642;7827485;7827577;7827658;7832173;7832173	7825678;7825678;7827565;7827783;7827783;7832477;7832484	+;+;+;+;+;+;+	1637	8.85066	8.51486	9.32189	8.6674	8.32519	7.95385	8.95396	8.39291	6.92006	5.84223	7.16627	6.89575	7.36249	7.89865	8.72475	8.65883
mief2	1;1;1;1;1;1;1;1;1;1;1;1;1;1;1;1	7837212;7837212;7837221;7840098;7840138;7840138;7841073;7841073;7841073;7842802;7842802;7842802;7845626;7845626;7845626;7846911	7837315;7837315;7837315;7840252;7840252;7840252;7841229;7841229;7841229;7843133;7843133;7843133;7845702;7847898;7845758;7847896	+;+;+;+;+;+;+;+;+;+;+;+;+;+;+;+	3021	4.7074	4.65683	4.58945	4.55517	3.7328	4.05343	4.02927	3.86142	5.17578	4.81458	5.02056	4.98732	5.18827	6.37869	5.47064	6.08842
smcr8b	1;1	7850587;7855115	7853423;7855939	+;+	3662	0.620859	0.671708	0.797703	0.676876	0.758906	0.606702	0.747896	0.778682	1.04567	0.870539	0.924858	0.866175	1.12797	0.831466	1.0029	0.875516
112980	1;1;1;1;1;1;1;1;1;1;1;1;1;1;1;1;1;1;1;1;1;1;1;1;1;1;1;1;1;1;1;1;1;1;1;1;1;1;1;1;1;1;1;1;1;1;1;1;1;1;1;1;1;1;1;1;1;1;1;1;1;1	7855560;7855930;7856124;7856124;7859041;7859171;7859171;7859380;7859380;7859380;7859575;7859575;7859576;7860309;7860309;7860309;7860483;7860483;7860483;7861109;7861109;7862444;7862444;7863022;7863022;7863166;7863166;7864381;7864381;7865282;7865282;7865389;7865504;7865504;7865648;7865648;7865738;7865880;7865880;7865880;7865906;7866163;7866163;7866163;7866163;7867994;7867994;7867994;7867994;7868191…	7856037;7856037;7856172;7856172;7859293;7859293;7859293;7859500;7859492;7859492;7859679;7859679;7859679;7860389;7860389;7860389;7861248;7860590;7860590;7861188;7861188;7862660;7862660;7863064;7863064;7863219;7863219;7864539;7864539;7865319;7865401;7865401;7865557;7865557;7865770;7865770;7865770;7866066;7866066;7866066;7866066;7866319;7866319;7866319;7866319;7868087;7868087;7868087;7868087;7868296…	-;-;-;-;-;-;-;-;-;-;-;-;-;-;-;-;-;-;-;-;-;-;-;-;-;-;-;-;-;-;-;-;-;-;-;-;-;-;-;-;-;-;-;-;-;-;-;-;-;-;-;-;-;-;-;-;-;-;-;-;-;-	3738	0.667866	0.484879	0.466558	0.320124	0.343143	0.317917	0.339208	0.48545	0.426836	0.359791	0.262624	0.361888	0.4844	0.54676	0.458504	0.440143
ptcd1	1;1;1;1;1;1;1;1	7871212;7872880;7875151;7875605;7877868;7879608;7879938;7881893	7871518;7873062;7875267;7876315;7877969;7879826;7880078;7882456	-;-;-;-;-;-;-;-	2344	3.63259	4.0319	3.77592	3.51884	4.58291	4.18814	4.17605	4.88821	4.2429	4.31385	4.2928	4.41784	4.63487	4.21726	3.77777	4.10342
AL928650.2	1;1;1;1	7891196;7891686;7892388;7893065	7891292;7891775;7892473;7893163	+;+;+;+	372	0.119839	0	0.234408	0.114883	0.143668	0	0.13634	0	0.142967	0	0	0	0	0	0	0.113403
AL928650.3	1;1;1;1;1;1	7903119;7903515;7903887;7904604;7905046;7905334	7903250;7903645;7904145;7904690;7905103;7905898	+;+;+;+;+;+	1232	0.832258	0.910723	0.495452	1.00597	1.34479	0.545203	0.658681	0.673325	0.474855	0.566036	0.996033	0.757241	0.551143	0.507833	0.496837	0.650596
ch211-160d14.15	1;1	7909449;7910433	7909502;7912904	+;+	2526	0	0	0	0	0	0	0.0200786	0	0	0	0.0194317	0	0.0224006	0	0	0
SLC29A4 (1 of many)	1;1;1;1;1;1;1;1;1;1;1;1;1;1;1;1;1;1	7917824;7917830;7919009;7919009;7919738;7919738;7920003;7920003;7920235;7920235;7921115;7921115;7922427;7922427;7923350;7923719;7924058;7926213	7917960;7917960;7919134;7919134;7919869;7919869;7920116;7920116;7920363;7920363;7921189;7921189;7922750;7922701;7923482;7923906;7924298;7926453	+;+;+;+;+;+;+;+;+;+;+;+;+;+;+;+;+;+	1840	0.436109	0.328348	0.402824	0.534207	0.609964	0.533533	0.496159	0.338126	0.433563	0.757995	0.373469	0.481671	0.768804	0.476038	0.199599	0.343908
AL928650.1	1;1;1;1;1;1;1;1	7928464;7929160;7932192;7933928;7933928;7940487;7940625;7941103	7929156;7929387;7932260;7934244;7934065;7940803;7940831;7941155	-;-;-;-;-;-;-;-	1705	0.07844	0.126552	0.0255717	0.100262	0	0	0.0297469	0.0608165	0.0311928	0.0292147	0.115154	0.0273584	0.165935	0.0244633	0	0.173198
fbxl18	1;1;1;1;1	7954051;7955713;7958564;7961987;7962645	7954499;7955928;7960140;7962184;7962830	-;-;-;-;-	2626	0.23767	0.37797	0.298856	0.276665	0.407041	0.472217	0.386279	0.394867	0.324044	0.322464	0.242993	0.177632	0.258571	0.254135	0.139856	0.240971
actb1	1;1;1;1;1;1;1;1;1;1;1;1;1;1;1;1;1;1;1;1;1;1;1;1;1;1	7964988;7965718;7965793;7965985;7965986;7965986;7965998;7966085;7966315;7966603;7966736;7966736;7966736;7966736;7966736;7967346;7967375;7967375;7967375;7967375;7967375;7968468;7968468;7968468;7968468;7968468	7965635;7965899;7965899;7966424;7966424;7966424;7966424;7966424;7966975;7966644;7966846;7966975;7966975;7966975;7966975;7967499;7967520;7967499;7967607;7967499;7967499;7968537;7968537;7968544;7968544;7968621	-;-;-;-;-;-;-;-;-;-;-;-;-;-;-;-;-;-;-;-;-;-;-;-;-;-	2237	454.35	448.847	449.193	453.271	349.862	351.078	350.903	352.423	448.317	448.523	451.942	450.259	468.026	447.25	436.49	434.194
fscn1b	1;1;1;1;1	7978419;7980266;7983233;7983440;7983886	7979259;7980422;7983354;7983610;7986375	+;+;+;+;+	3781	0.365507	0.376644	0.299814	0.327786	0.522995	0.396293	0.389007	0.42508	0.39385	0.329352	0.246656	0.246739	0.344203	0.220629	0.345364	0.368193
abcg2b	1;1;1;1;1;1;1;1;1;1;1;1;1;1;1;1;1;1;1;1;1;1;1;1;1;1;1;1;1;1;1;1	7988950;7988955;7989080;7989446;7990747;7990747;7990971;7990971;7994587;7994587;7994856;7994856;7995299;7995299;7998019;7998019;7998387;7998387;8000881;8000881;8001590;8001590;8002322;8002322;8004889;8004889;8005491;8005491;8005690;8005690;8007638;8007638	7990110;7989044;7989387;7990110;7990799;7990799;7991060;7991060;7994741;7994741;7994980;7994980;7995388;7995388;7998170;7998170;7998529;7998529;8000964;8000964;8001741;8001741;8002479;8002479;8005044;8005044;8005608;8005608;8005749;8005749;8007858;8007858	-;-;-;-;-;-;-;-;-;-;-;-;-;-;-;-;-;-;-;-;-;-;-;-;-;-;-;-;-;-;-;-	2918	0	0.014789	0	0	0	0	0	0.0177677	0.0182261	0.0170703	0.0168213	0.0159856	0.0193914	0.014294	0.0279691	0.0144572
77849	1;1;1;1;1;1;1	8010085;8010180;8011618;8011618;8014485;8014485;8017379	8010435;8010435;8011701;8011701;8015000;8014760;8018573	+;+;+;+;+;+;+	2146	38.8466	38.2677	38.4597	38.4151	30.6322	31.3237	30.6769	31.1898	30.8545	31.4511	32.3647	32.5175	31.5352	36.8315	37.3651	37.5074
grin2ab	1;1;1;1;1;1;1;1;1;1;1;1;1;1;1;1;1;1;1;1;1;1;1;1;1;1;1	8079381;8081513;8084067;8084067;8086496;8086496;8086784;8086784;8089050;8089050;8092086;8092086;8092322;8092322;8093163;8093163;8093587;8093587;8097395;8097395;8126330;8126330;8222939;8222939;8232544;8232544;8233276	8083652;8083652;8084305;8084305;8086683;8086683;8086944;8086944;8089279;8089279;8092211;8092211;8092475;8092475;8093328;8093328;8093789;8093789;8097509;8097509;8126925;8126925;8223334;8223334;8232729;8232729;8233791	-;-;-;-;-;-;-;-;-;-;-;-;-;-;-;-;-;-;-;-;-;-;-;-;-;-;-	7548	0.147655	0.125781	0.132856	0.124563	0.177015	0.184824	0.0940723	0.130508	0.211382	0.164981	0.221101	0.0926989	0.112448	0.171305	0.178409	0.122959
CT573178.1	1;1;1	8266763;8274459;8279030	8266825;8274604;8279685	+;+;+	865	0.0515377	0.0498893	0.201618	0.0988128	0.0617855	0	0	0.0599376	0.184452	0.0575851	0	0	0.065415	0	0	0
socs1b	1;1	8278513;8281866	8279406;8281935	-;-	964	0.0924898	0.0895317	0.135684	0.0443325	0	0	0.0526125	0.0537822	0.16551	0	0	0	0.0586971	0	0.0846616	0
CU467110.1	1;1;1;1	8290389;8291226;8293579;8293741	8291085;8291318;8293649;8293852	-;-;-;-	973	5.91041	5.94314	5.64602	5.62207	4.9984	6.53157	4.6392	5.80803	6.50449	6.39917	6.30582	6.80755	6.57142	6.00144	4.40362	5.41958
ch73-191k20.3	1;1	8294797;8296302	8295190;8296554	-;-	647	1.10244	1.13388	1.41514	1.12291	1.65207	2.55547	1.33263	1.52253	1.72621	1.38578	1.74489	1.08144	1.83657	0.902535	1.32449	0.978038
tlr2	1;1;1	8299896;8302026;8302027	8300045;8306415;8304393	+;+;+	4540	0.0098194	0.0190107	0.0480174	0.00941334	0.0117719	0.0113807	0	0.0456793	0	0.0109716	0.0108116	0	0.0249269	0.0183744	0.0449415	0.0185842
prkcba	1;1;1;1;1;1;1;1;1;1;1;1;1;1;1;1;1;1;1;1;1;1;1	8320608;8320641;8321382;8321382;8344807;8344807;8348357;8348357;8354492;8354492;8359694;8360374;8360604;8362714;8363745;8366958;8367214;8368091;8369868;8371902;8372549;8372728;8380300	8320896;8320896;8321413;8321413;8344889;8344889;8348468;8348468;8354620;8354620;8360236;8360530;8360738;8362810;8363891;8367131;8367305;8368153;8370006;8371982;8372656;8372868;8380801	+;+;+;+;+;+;+;+;+;+;+;+;+;+;+;+;+;+;+;+;+;+;+	3024	10.3342	9.90379	9.19864	10.1895	7.90003	8.23551	7.84928	8.21238	8.8112	8.68071	8.81378	8.96209	7.57821	8.71717	9.18965	9.16542
cacng3a	1;1;1;1;1;1;1;1;1	8398294;8398306;8402006;8402006;8403644;8403644;8407058;8407058;8407769	8398516;8398516;8402089;8402089;8403784;8403784;8407548;8407558;8407824	+;+;+;+;+;+;+;+;+	1005	0	0.0429396	0.0433829	0.127572	0.106357	0.102823	0.0504661	0	0	0.0495633	0.0488403	0.046414	0	0	0.0406039	0.0839523
ch211-14k19.8	1;1;1;1;1;1;1;1;1;1;1;1;1;1;1;1;1;1;1;1;1;1;1;1;1;1;1;1;1	8414769;8416336;8416362;8416573;8416573;8416573;8419206;8419206;8419206;8420452;8420452;8420452;8420811;8420811;8422839;8422839;8423101;8423101;8425218;8425218;8425380;8425380;8426606;8426613;8426629;8429281;8429281;8430666;8430666	8416496;8416496;8416496;8416729;8416729;8416729;8419427;8419427;8419427;8420520;8420643;8420643;8420970;8420970;8422996;8422996;8423159;8423159;8425288;8425288;8426601;8427497;8426608;8426627;8427497;8429637;8429637;8430825;8430940	-;-;-;-;-;-;-;-;-;-;-;-;-;-;-;-;-;-;-;-;-;-;-;-;-;-;-;-;-	5497	9.01009	9.1537	8.57402	8.80076	8.72106	8.46885	9.57718	8.88466	6.49196	5.88092	5.97372	5.77878	7.05112	6.46478	6.52524	6.47717
vap	1;1;1;1;1;1;1	8420928;8422839;8423101;8425218;8425380;8429519;8430666	8420970;8422996;8423159;8425288;8425588;8429637;8430923	-;-;-;-;-;-;-	917	9.04242	9.97678	9.46168	8.9015	9.44166	8.78984	10.5087	10.5162	6.95971	5.8122	6.95854	7.27414	7.40467	7.59604	7.03107	7.59073
ndufab1a	1;1;1;1;1;1;1	8433989;8433989;8434323;8434323;8437238;8437469;8439133	8434229;8434229;8434560;8434429;8437325;8437597;8439354	-;-;-;-;-;-;-	918	49.5334	50.3466	49.7741	48.323	57.3451	56.6777	58.177	59.7528	55.3853	52.0358	54.271	53.3025	56.3991	53.2052	49.1194	49.0792
palb2	1;1;1;1;1;1;1;1;1;1;1;1;1;1;1;1;1;1;1;1;1;1;1;1;1	8440888;8440912;8441477;8441477;8443219;8443219;8443809;8443809;8444010;8444010;8444295;8444295;8445375;8445375;8445611;8445611;8447073;8448224;8448929;8448929;8449209;8449209;8449594;8449594;8449890	8441301;8441301;8441625;8441625;8443306;8443306;8443925;8443925;8444171;8444171;8444377;8444377;8445530;8445530;8446025;8446986;8448377;8448377;8449070;8449070;8449268;8449268;8449645;8450167;8449934	-;-;-;-;-;-;-;-;-;-;-;-;-;-;-;-;-;-;-;-;-;-;-;-;-	4626	0.896227	1.11011	0.961345	0.896119	1.36326	1.63069	1.22794	1.37853	0.862253	0.893715	1.1035	1.04868	0.905148	0.98279	0.908584	0.966649
152698	1	8460847	8461785	+	939	0.237381	0.137873	0.325025	0.136538	0.739913	0.605275	0.540132	0.27607	0.226555	0.265235	0.261366	0.248382	0.241039	0.666294	0.564952	0.673898
plk1	1;1;1;1;1;1;1;1;1;1;1;1;1;1;1;1;1;1;1;1;1	8469030;8469983;8470796;8470796;8470882;8471050;8471050;8471050;8471309;8471329;8472049;8472736;8472969;8473265;8473269;8474100;8474100;8474336;8474336;8477096;8477096	8469715;8470038;8470964;8470964;8470964;8471162;8471194;8471194;8471410;8471422;8472271;8472802;8473069;8473346;8473346;8474254;8474254;8474518;8474518;8477364;8477732	+;+;+;+;+;+;+;+;+;+;+;+;+;+;+;+;+;+;+;+;+	2618	3.26943	3.1319	3.48066	2.98731	3.71539	3.92743	3.7971	3.72309	3.3316	3.90041	3.78727	3.79512	4.77657	4.17419	4.62935	4.73747
BX004779.1	1;1	8473199;8478247	8473342;8478526	-;-	424	0.105142	0.101779	0.10283	0.100794	0.378145	0	0	0.244557	0.125433	0	0	0	0	0.0983726	0.192485	0.0994954
ern2	1;1;1;1;1;1;1;1;1;1;1;1;1;1;1;1;1;1;1;1;1;1	8485696;8488203;8488402;8490598;8491246;8493238;8493608;8495795;8497695;8498124;8499272;8499545;8499768;8499998;8500893;8502398;8502579;8503841;8503993;8505535;8507795;8511460	8485866;8488270;8488525;8490725;8491393;8493437;8493707;8495984;8497785;8498343;8499400;8499672;8499921;8500076;8501160;8502502;8502701;8503913;8504065;8505568;8507912;8511518	-;-;-;-;-;-;-;-;-;-;-;-;-;-;-;-;-;-;-;-;-;-	2783	1.34557	1.28703	1.36298	1.27457	1.09462	1.09538	1.29393	1.30407	1.6817	1.44977	1.88719	1.87724	1.5859	1.27393	1.71556	1.84933
chtf18	1;1;1;1;1;1;1;1;1;1;1;1;1;1;1;1;1;1;1;1;1;1;1;1;1;1;1;1;1;1;1;1;1;1;1;1;1;1;1;1;1;1;1;1;1;1;1	8514891;8514920;8517391;8517391;8518954;8518954;8519163;8519163;8519479;8519479;8521547;8521547;8521677;8521677;8522350;8522350;8523177;8523177;8523362;8523362;8523572;8523572;8525382;8525382;8525566;8525566;8525736;8525736;8527210;8527210;8530378;8530378;8532250;8532250;8533927;8533927;8534537;8536897;8538591;8538591;8539562;8539562;8541332;8541332;8542722;8542722;8543123	8515132;8515132;8517558;8517558;8519074;8519074;8519388;8519388;8519571;8519571;8521599;8521599;8521815;8521815;8522562;8522562;8523274;8523274;8523485;8523485;8523711;8523711;8525475;8525475;8525664;8525664;8525866;8525866;8527333;8527333;8530602;8530602;8532399;8532399;8534057;8534057;8534669;8537505;8538735;8538735;8539678;8539678;8541395;8541395;8543093;8542802;8543169	+;+;+;+;+;+;+;+;+;+;+;+;+;+;+;+;+;+;+;+;+;+;+;+;+;+;+;+;+;+;+;+;+;+;+;+;+;+;+;+;+;+;+;+;+;+;+	4058	1.81264	1.83975	1.74055	1.90619	2.09405	2.13906	1.81227	1.76312	1.71687	1.5098	1.89903	1.66675	1.4641	1.63428	1.89051	1.78807
gng13a	1;1;1;1;1;1	8542970;8542974;8543568;8543568;8543793;8543793	8543286;8543286;8543719;8543665;8543896;8543896	-;-;-;-;-;-	573	0.0778012	0.0753129	0	0.223752	0.0932713	0.360687	0.265542	0	0	0	0	0	0	0.0727923	0	0.220869
dkeyp-57d7.4	1	8546133	8547841	-	1709	0	0.0505024	0.0255119	0.0750203	0.0312724	0	0.118709	0.0303371	0.0311198	0	0.0287212	0	0.0331094	0.0732182	0.0238776	0.0246846
136472	1;1;1;1;1;1;1;1;1;1;1	8550817;8551191;8553355;8554120;8557060;8559516;8559725;8560388;8562104;8562896;8565617	8550992;8551280;8553536;8554240;8557257;8559641;8559832;8560525;8562237;8563102;8565832	-;-;-;-;-;-;-;-;-;-;-	1696	0.105142	0.305337	0.154245	0.0755953	0.252097	0.243719	0.0897142	0.122278	0.0313584	0.117479	0.115765	0.0825107	0.133453	0.0737795	0.0481213	0.0497477
ubn1	1;1;1;1;1;1;1;1;1;1;1;1;1;1;1;1;1;1;1;1;1;1;1;1;1;1;1;1;1	8574820;8577717;8578207;8579200;8581347;8581677;8581880;8585904;8585967;8586760;8586760;8588813;8588813;8589097;8589765;8589765;8589765;8591977;8591977;8591977;8592228;8592228;8592228;8593057;8593057;8593057;8593672;8593672;8593672	8574851;8578115;8578246;8579250;8581490;8581790;8581998;8586096;8586096;8586830;8586830;8589254;8589254;8589254;8589862;8589862;8589862;8592114;8592114;8592114;8592326;8592339;8592339;8593155;8593155;8593155;8593926;8593875;8593875	-;-;-;-;-;-;-;-;-;-;-;-;-;-;-;-;-;-;-;-;-;-;-;-;-;-;-;-;-	2307	0.4058	0.617291	0.566968	0.426069	0.347493	0.627099	0.2858	0.40452	0.668543	0.539782	0.553184	0.505484	0.441488	0.470074	0.459896	0.548583
BX323038.1	1;1;1	8593735;8593959;8600910	8593844;8594042;8601240	+;+;+	525	0.254743	0.0821986	0.249142	0.162806	0.101799	0.0984161	0.193213	0	0.303907	0.474392	0.0934943	0.355399	0.215558	0.158895	0.0777274	0.0803544
uncx4.1	1;1;1	8605992;8607094;8608700	8606412;8607269;8610004	+;+;+	1902	4.68771	5.03693	5.06601	4.85336	5.14213	5.73188	4.95985	5.479	4.75354	4.63542	4.69683	4.61065	6.54494	4.34205	5.38514	5.58932
micall2b	1;1;1;1;1;1;1;1;1;1;1;1;1;1;1;1;1;1;1;1;1;1;1;1;1;1;1;1;1;1;1;1;1;1;1;1;1;1;1;1;1;1;1;1;1;1;1;1;1;1;1;1	8775649;8775899;8775916;8780083;8780083;8780083;8780811;8780811;8780811;8781757;8781757;8781757;8781934;8781934;8781934;8783055;8783055;8783055;8783460;8783460;8783460;8785526;8785526;8785526;8785778;8785900;8786190;8786190;8786190;8787897;8787897;8787897;8790013;8790013;8790013;8791309;8791309;8791309;8792026;8792026;8793417;8793417;8794888;8794888;8794951;8799650;8799650;8799650;8801657;8801657…	8776883;8776883;8776883;8780129;8780129;8780129;8780925;8780925;8780925;8781830;8781830;8781830;8782036;8782036;8782036;8783172;8783172;8783172;8783518;8783518;8783518;8785694;8785692;8785692;8785987;8785987;8786241;8786241;8786241;8788063;8788063;8788063;8790339;8790339;8790339;8791374;8791734;8791734;8792156;8792156;8793565;8793565;8795029;8795029;8795029;8799698;8799698;8799698;8801969;8801854…	-;-;-;-;-;-;-;-;-;-;-;-;-;-;-;-;-;-;-;-;-;-;-;-;-;-;-;-;-;-;-;-;-;-;-;-;-;-;-;-;-;-;-;-;-;-;-;-;-;-;-;-	4020	5.66677	5.56067	5.06495	5.32612	2.96471	3.77874	3.31815	3.53378	2.80472	2.47817	2.61296	2.56437	3.81449	3.97386	4.01978	4.01922
ch73-12o23.1	1;1;1;1;1;1;1;1;1;1;1;1;1;1;1;1;1;1;1;1	8815534;8819617;8821312;8823981;8824177;8824573;8826337;8826857;8828133;8828335;8828507;8829927;8831287;8832707;8832903;8835811;8836288;8836594;8838837;8842883	8817330;8819763;8821476;8824079;8824318;8824721;8826488;8826990;8828250;8828419;8828620;8830037;8831418;8832825;8833022;8835907;8836453;8836739;8839457;8843089	-;-;-;-;-;-;-;-;-;-;-;-;-;-;-;-;-;-;-;-	4821	0.388377	0.420712	0.470274	0.407775	0.565374	0.364391	0.399772	0.677515	0.341982	0.402953	0.376711	0.406375	0.446005	0.354721	0.414756	0.420023
elfn1b	1;1;1;1	8873101;8934061;8990157;9024353	8873370;8934161;8990228;9028191	+;+;+;+	4282	0.239454	0.231795	0.315646	0.219571	0.299549	0.325794	0.390871	0.387453	0.198725	0.30245	0.343889	0.326806	0.303931	0.340927	0.247777	0.275855
ugt5b5	1;1;1;1;1	8942166;8943129;8944353;8945532;8945532	8943811;8943811;8944444;8945613;8945594	-;-;-;-;-	1820	0	0	0	0.0704449	0	0.0567785	0.111469	0	0.0584437	0.0273688	0.0809085	0	0	0.0229176	0	0.0231791
ugt5b2	1;1;1;1;1;1;1;1;1;1;1;1;1;1;1;1;1;1;1;1;1;1;1;1;1;1	8944748;8946885;8946886;8947253;8947253;8947267;8947365;8956238;8956238;8956238;8956238;8956238;8957530;8957530;8957530;8957667;8957698;8958735;8958955;8962896;8964599;8967839;8968390;8968390;8968390;8968390	8945457;8948962;8948962;8948962;8948962;8947361;8948962;8956268;8956268;8956268;8956268;8956268;8957560;8957552;8957552;8957725;8957734;8960518;8960518;8962934;8964962;8967920;8968430;8968436;8968585;8968436	-;-;-;-;-;-;-;-;-;-;-;-;-;-;-;-;-;-;-;-;-;-;-;-;-;-	5383	0.770193	0.81771	0.850451	0.841552	0.744629	0.662293	0.753757	0.760884	0.701476	0.721766	0.720356	0.649908	0.767347	0.782595	0.818715	0.6583
ugt5b3	1;1;1;1;1;1;1;1;1;1;1;1;1;1;1;1;1;1	8945048;8951867;8951867;8951949;8952045;8952076;8953010;8956238;8956238;8956238;8957530;8957530;8957530;8957698;8957698;8959581;8962467;8968390	8945457;8953639;8953639;8951951;8953634;8952701;8953639;8956268;8956268;8956278;8957552;8957552;8957552;8957750;8957734;8960131;8962818;8968614	-;-;-;-;-;-;-;-;-;-;-;-;-;-;-;-;-;-	3428	0.650235	0.755326	0.80128	0.635812	0.483308	0.497392	0.650995	0.786463	0.853298	0.610288	0.687297	0.680369	0.792308	0.815219	0.749952	0.639928
ugt5b1	1;1;1;1;1	8961164;8961164;8964599;8968390;8968390	8962853;8962853;8964962;8968614;8968614	-;-;-;-;-	2279	0.430347	0.738489	0.535671	0.375046	0.469017	0.521446	0.623131	0.500488	0.746766	0.590127	0.775358	0.470759	0.620711	0.512453	0.769941	0.555323
mad1l1	1;1;1;1;1;1;1;1;1;1;1;1;1;1;1;1;1;1;1;1;1;1;1;1;1;1;1;1;1;1;1;1;1;1;1;1;1;1;1;1;1;1;1;1;1;1;1;1;1;1;1;1;1;1;1;1;1;1;1;1;1;1;1;1;1;1;1	9055259;9056689;9056689;9056689;9056690;9056691;9100070;9100070;9100070;9100070;9100070;9109045;9109045;9109045;9109045;9109045;9120570;9120570;9120570;9120570;9120570;9124186;9124186;9124214;9124553;9124553;9129398;9129398;9129495;9132691;9136873;9136873;9145275;9147805;9149683;9149683;9158844;9163848;9163852;9166791;9166791;9166986;9166986;9167290;9167290;9168444;9168444;9169535;9169535;9169653…	9057215;9057215;9057215;9057215;9057215;9057080;9100260;9100260;9100260;9100260;9100260;9109249;9109249;9109249;9109249;9109249;9120626;9120647;9120660;9120626;9120660;9124277;9124277;9124226;9124609;9124609;9129538;9129538;9129538;9132764;9137017;9137017;9145282;9147811;9149759;9149769;9158849;9163913;9163913;9166905;9166905;9167116;9167116;9167371;9167371;9168568;9168568;9169714;9169714;9169714…	-;-;-;-;-;-;-;-;-;-;-;-;-;-;-;-;-;-;-;-;-;-;-;-;-;-;-;-;-;-;-;-;-;-;-;-;-;-;-;-;-;-;-;-;-;-;-;-;-;-;-;-;-;-;-;-;-;-;-;-;-;-;-;-;-;-;-	4154	5.44105	5.27741	6.12958	5.5041	5.05625	5.54746	5.27452	5.09224	5.26204	4.91636	5.09278	4.78364	5.99349	5.79361	5.84499	5.97145
pmm2	1;1;1;1;1;1;1;1	9176270;9178973;9179163;9179321;9181232;9181424;9181761;9182293	9176637;9179084;9179239;9179412;9181331;9181499;9181876;9182745	+;+;+;+;+;+;+;+	1394	8.85845	8.38939	8.91388	9.56514	9.43138	9.15503	10.6239	8.81457	11.8271	11.4344	11.2324	11.7117	10.5537	10.1133	10.4213	11.0458
56409	1;1;1;1;1;1;1;1;1;1;1;1;1;1;1;1;1	9189184;9189204;9189616;9190787;9190787;9190920;9190920;9193186;9193186;9195797;9195797;9196198;9196198;9199183;9199183;9201119;9201119	9189546;9189697;9189697;9190826;9190826;9191121;9191121;9193487;9193487;9195962;9195962;9196419;9196419;9199434;9199434;9201209;9201215	-;-;-;-;-;-;-;-;-;-;-;-;-;-;-;-;-	1795	1.01826	1.44248	1.04445	0.952346	1.19096	0.921109	1.35626	1.18423	1.06664	0.971248	1.36726	1.11743	1.29245	1.1386	1.31855	1.64514
rgs11	1;1;1;1;1;1;1;1;1;1;1;1;1;1;1;1;1;1;1;1;1;1;1;1;1;1;1;1;1;1;1;1;1	9202880;9202886;9204925;9204925;9206927;9206927;9209435;9209435;9209631;9209631;9209809;9209809;9211989;9211989;9213515;9213515;9216269;9216269;9216628;9216628;9220607;9220607;9220883;9220883;9222358;9222358;9225692;9225692;9228102;9228811;9228811;9229996;9229996	9202978;9202978;9205021;9205021;9206977;9206977;9209541;9209541;9209682;9209682;9209867;9209867;9212065;9212065;9213596;9213596;9216334;9216334;9216651;9216651;9220668;9220668;9220996;9220996;9222473;9222473;9225779;9225779;9228240;9228893;9228893;9230519;9230128	+;+;+;+;+;+;+;+;+;+;+;+;+;+;+;+;+;+;+;+;+;+;+;+;+;+;+;+;+;+;+;+;+	1840	0.242283	0.14072	0.165869	0.0696791	0.203321	0.224645	0.137822	0.0845316	0.115617	0.0270713	0.0533527	0.126756	0.184513	0.158679	0.133066	0.206345
tmem8a	1;1;1;1;1;1;1;1;1;1;1;1;1;1;1;1;1;1;1;1;1;1;1;1;1	9235770;9235798;9236502;9236502;9242609;9242609;9244095;9244095;9244371;9244371;9246218;9246218;9246429;9246429;9247702;9247702;9249386;9249386;9250387;9250387;9252686;9252686;9256191;9256193;9256745	9236262;9236262;9236618;9236618;9242755;9242755;9244273;9244273;9244510;9244510;9246335;9246335;9246522;9246522;9247985;9248030;9249648;9249648;9250511;9250511;9252896;9252896;9256368;9256383;9256939	-;-;-;-;-;-;-;-;-;-;-;-;-;-;-;-;-;-;-;-;-;-;-;-;-	2604	0.256798	0.149151	0.150691	0.114883	0.20524	0.178578	0.175294	0.159281	0.163391	0.248673	0.188496	0.125393	0.130378	0.20823	0.203721	0.372611
BX548256.1	1;1	9262553;9265857	9262821;9267762	+;+	2175	0	0.019841	0.0200459	0.039298	0.0737165	0.0237556	0.0233188	0	0.0244523	0.0229017	0	0.0214465	0.0260156	0.019177	0.0187618	0
pdia2	1;1;1;1;1;1;1;1;1;1;1	9270378;9274211;9274510;9275536;9276945;9277199;9277414;9277694;9278215;9280187;9280456	9270662;9274417;9274643;9275673;9277061;9277324;9277611;9277814;9278396;9280324;9280654	+;+;+;+;+;+;+;+;+;+;+	1845	4.7842	4.35051	5.03347	4.63269	5.44583	4.39672	5.69036	5.25486	5.62105	5.45358	5.50704	5.73911	4.29364	5.7648	5.81692	4.73307
dkeyp-75b4.8	1;1;1;1;1;1;1;1;1	9282273;9284961;9284966;9285211;9285211;9297509;9297509;9297801;9297801	9282296;9285122;9285122;9285315;9285315;9297698;9297698;9298864;9298003	+;+;+;+;+;+;+;+;+	1545	0.0865633	0.0558631	0.0282199	0.0553224	0	0	0.0328275	0.0335573	0	0.0644804	0	0.0301916	0	0	0	0.0273049
dkeyp-75b4.7	1;1;1;1;1;1;1;1;1;1;1;1;1;1;5;5	9288150;9288454;9288585;9291691;9291691;9291691;9293329;9294844;9295183;9295344;9295344;9296598;9296598;9296598;10436382;10440076	9289019;9289019;9289019;9291783;9291783;9291783;9293505;9294965;9295443;9295443;9295443;9296659;9296699;9296654;10437218;10440166	-;-;-;-;-;-;-;-;-;-;-;-;-;-;-;-	2553	0.19208	0.35497	0.290324	0.200877	0.272142	0.202383	0.278127	0.243695	0.166655	0.195108	0.230714	0.146169	0.155146	0.261402	0.175823	0.0991446
dkeyp-75b4.9	1;1;1;1;1;1;1;1;1;1;1;1	9300129;9302564;9302564;9302767;9302767;9304302;9304302;9304525;9304525;9304876;9305091;9305495	9301371;9302664;9302664;9302938;9302938;9304448;9304448;9304729;9304729;9304909;9305156;9305551	-;-;-;-;-;-;-;-;-;-;-;-	2025	0	0.0213107	0	0.0211045	0	0	0	0	0.0262636	0	0	0	0	0	0	0
dkeyp-75b4.10	1;1;1;1;1;1;1;1;1;1;1	9310700;9310811;9310822;9312234;9312234;9314082;9314082;9315829;9315829;9316023;9316023	9310733;9310883;9310883;9312331;9312331;9314216;9314216;9315940;9315940;9316222;9316250	+;+;+;+;+;+;+;+;+;+;+	680	0	0	0	0.0628479	0	0	0	0	0	0	0	0	0	0	0	0
trim2b	1;1;1;1;1;1;1;1;1;1;1;1;1;1;1;1;1;1;1;1;1;1	9319256;9331882;9334355;9334364;9336231;9336231;9336836;9336836;9339071;9339071;9342467;9342467;9342977;9342977;9345062;9345062;9345365;9345365;9345758;9345758;9348045;9348045	9319442;9332044;9334524;9334524;9336382;9336382;9337016;9337016;9339833;9339833;9342570;9342570;9343144;9343144;9345230;9345230;9345435;9345435;9345898;9345898;9349002;9348395	+;+;+;+;+;+;+;+;+;+;+;+;+;+;+;+;+;+;+;+;+;+	3227	0.663106	0.628525	0.851189	0.635685	0.960576	0.86461	0.785845	0.706918	0.642754	0.540251	0.608423	0.722747	0.999469	0.620415	0.619627	0.719006
rnf175	1;1;1;1;1;1;1;1;1;1;1;1;1;1;1;1;1;1;1	9353333;9353333;9355697;9355697;9356033;9356033;9356569;9356569;9357455;9357455;9357714;9357714;9360202;9360202;9362013;9362013;9363340;9364282;9364282	9353929;9353929;9355798;9355798;9356166;9356166;9356689;9356689;9357562;9357562;9357868;9357868;9360343;9360343;9362050;9362050;9363376;9364403;9364403	-;-;-;-;-;-;-;-;-;-;-;-;-;-;-;-;-;-;-	1556	7.07666	7.71008	6.92105	6.75655	7.14425	8.33469	7.56213	7.86354	6.49416	7.39484	6.78224	6.53525	6.50934	6.75509	6.84486	6.69663
fgb	1;1;1;1;1;1;1;1;1;1;1;1;1;1;1;1;1;1;1;1;1;1;1;1;1;1;1;1;1	9367652;9367663;9367673;9367899;9367899;9367899;9368973;9368973;9368973;9369908;9370210;9370210;9370210;9370210;9370297;9370774;9370774;9370774;9370774;9372134;9372135;9372135;9372251;9373660;9373660;9373660;9373788;9374850;9374875	9367796;9367796;9367796;9367913;9367913;9367913;9369176;9369176;9369176;9369986;9370393;9370393;9370660;9370393;9370393;9371115;9371192;9370847;9371115;9372229;9372257;9372257;9372257;9373949;9373697;9373945;9373946;9375385;9375066	+;+;+;+;+;+;+;+;+;+;+;+;+;+;+;+;+;+;+;+;+;+;+;+;+;+;+;+;+	2263	0	0	0.0192664	0.0188849	0	0.0228318	0.0896481	0.114552	0.0470029	0.0660333	0.04338	0.08245	0	0.0184313	0.0180322	0.0559249
fga	1;1;1;1;1;1;1;1;1;1;1;1;1;1;1;1;1;1;1;1;1;1;1;1;1;1;1;1;1;1;1;1	9379390;9379677;9379763;9379943;9379943;9380360;9380401;9381574;9381989;9381989;9382120;9382165;9382768;9383077;9383077;9383605;9383896;9384357;9384357;9384357;9384357;9385387;9385387;9385387;9385906;9385906;9385906;9385923;9387234;9387234;9387234;9387234	9379464;9379822;9379822;9380126;9380126;9380457;9380510;9381588;9382856;9383935;9382247;9382856;9383351;9383935;9383245;9383935;9383935;9384502;9384502;9384502;9384422;9385570;9385570;9385570;9386019;9386019;9386019;9386019;9387320;9387311;9387428;9387311	-;-;-;-;-;-;-;-;-;-;-;-;-;-;-;-;-;-;-;-;-;-;-;-;-;-;-;-;-;-;-;-	3157	0	0.0273388	0.0414316	0	0.0507866	0.0163663	0	0.0328451	0.0168463	0.031556	0	0.0147754	0	0.0132119	0	0.0267254
ch73-132f6.5	1;1;1;1;1;1;1;1;1;1;1;1;1;1;1;1;1;1;1;1;1;1;1;1;1;1;1;1;1	9390490;9392398;9392647;9393722;9395755;9395964;9398031;9398367;9398819;9398819;9399924;9399924;9402106;9402106;9402601;9402601;9402830;9402830;9403017;9403017;9403219;9403219;9403361;9403361;9404841;9410120;9412740;9414380;9416756	9390832;9392498;9392713;9393852;9395843;9396063;9398074;9398443;9398896;9398896;9400120;9400120;9402170;9402170;9402707;9402707;9402932;9402932;9403116;9403116;9403258;9403258;9403414;9403412;9404961;9410203;9412863;9414470;9417116	+;+;+;+;+;+;+;+;+;+;+;+;+;+;+;+;+;+;+;+;+;+;+;+;+;+;+;+;+	2477	4.22944	3.1708	3.60838	3.98552	4.66048	4.17186	4.75037	4.47923	4.44451	4.042	4.16138	3.84166	4.7515	4.34444	4.31627	3.93418
lratb	1;1;1;1;1	9425624;9426092;9428669;9428669;9434318	9426633;9426633;9428844;9429124;9438852	+;+;+;+;+	6001	0.408583	0.481809	0.42866	0.512753	0.365143	0.249689	0.346518	0.380141	0.10635	0.132808	0.106332	0.0544113	0.282873	0.396179	0.238001	0.358522
lratb.2	1;1	9434344;9439540	9434918;9440081	+;+	1117	0.0798211	0	0.039033	0.0382601	0	0.0462564	0.0908119	0.0928309	0	0.0445937	0	0.0417601	0	0.0746822	0.0365326	0.0377673
rbm46	1;1;1;1;1;1	9443052;9444988;9446697;9447122;9449101;9452801	9443197;9445134;9447034;9447251;9449877;9453341	+;+;+;+;+;+	2079	0	0.0207572	0	0.0205563	0	0	0	0	0	0	0	0	0	0	0	0
npy2rl	1;1;1;1;1;1;1;1;1	9537457;9538562;9538717;9541585;9541585;9549439;9549439;9551096;9551096	9537706;9539255;9539255;9541741;9541741;9549769;9549769;9551226;9551226	+;+;+;+;+;+;+;+;+	1563	0.0855664	0.165659	0.0836849	0	0.136774	0.0991717	0.0324494	0.0995125	0.0340267	0.127476	0.062808	0.0596879	0.0362022	0.186801	0.0522161	0.0809713
eif3f	1;1;1;1;1;1;1;1	9612916;9613234;9614443;9615677;9618199;9618382;9619397;9619812	9613054;9613304;9614522;9615814;9618290;9618518;9619510;9619933	+;+;+;+;+;+;+;+	893	77.6282	81.9593	76.5072	79.4909	77.5035	77.1266	78.2643	78.4948	68.9066	69.4455	69.147	69.8385	69.3201	64.4099	62.3756	62.1217
77880	1;1;1;1;1;1;1;1;1	9621500;9622780;9623090;9624696;9627221;9627371;9627607;9628990;9630232	9621671;9622868;9623163;9624808;9627282;9627491;9627679;9629134;9631095	+;+;+;+;+;+;+;+;+	1713	2.21209	2.16653	2.34161	2.44494	2.46475	2.56382	2.45746	2.57263	2.20435	2.09364	2.40695	1.93337	2.41134	1.87488	2.38219	2.31494
tmem55bb	1;1;1;1;1;1;1;1;1;1;1	9633966;9633978;9635903;9635903;9638118;9638118;9638780;9639923;9640123;9640268;9640458	9634195;9634195;9636087;9636087;9638224;9638224;9639161;9640028;9640175;9640358;9640914	+;+;+;+;+;+;+;+;+;+;+	1611	0.830169	0.535745	0.784851	0.689727	0.962067	0.577301	0.724099	0.804563	0.693271	0.52563	0.639835	0.376412	0.772717	0.647269	0.658584	0.811774
FRMD7	1;1;1;1;1;1;1;1;1;1;1;1;1;1;1;1;1;1;1;1;1	9645825;9647154;9647620;9652574;9652574;9653120;9653120;9654648;9654648;9656056;9656056;9656266;9656266;9656458;9656458;9657789;9657789;9658809;9658809;9662962;9662962	9647076;9647229;9647688;9652737;9652737;9653215;9653215;9654795;9654795;9656170;9656170;9656363;9656363;9656536;9656536;9657831;9657831;9658913;9658913;9663196;9663221	-;-;-;-;-;-;-;-;-;-;-;-;-;-;-;-;-;-;-;-;-	2505	0.0177964	0.0172273	0.0174051	0.0511815	0.0426702	0.0618784	0	0	0.021231	0.0198847	0.0195946	0.0186212	0.0225884	0.0333014	0	0.0168407
dachb	1;1;1;1;1;1;1;1;1;1;1;1;1;1;1;1;1;1	9694595;9694595;9694595;9727481;9727481;9727481;9738518;9748338;9748671;9752514;9753812;9755818;9756033;9757946;9758178;9763832;9812065;9812065	9695171;9695171;9695171;9727593;9727595;9727593;9738643;9748457;9748840;9752655;9753883;9755948;9756180;9758083;9758243;9764413;9812698;9812688	+;+;+;+;+;+;+;+;+;+;+;+;+;+;+;+;+;+	3021	3.96956	3.2855	3.99773	3.52248	3.87433	4.20736	4.07964	3.62116	2.55268	3.0998	2.84336	2.59402	2.67842	2.77514	3.18783	3.0861
tnrc5	1;1;1;1;1;1	9778581;9783291;9785992;9786984;9788556;9789300	9779554;9783408;9786114;9787080;9788682;9789519	-;-;-;-;-;-	1659	24.6144	25.596	26.3333	26.7908	27.9303	26.099	25.6191	26.9387	26.3835	26.632	26.6577	28.117	28.1044	31.5528	29.0002	28.9886
trpc5a	1;1;1;1;1;1;1;1;1;1;1;1;1;1;1;1;1;1;1;1;1;1;1;1;1;1;1;1;1;1;1;1;1;1;1;1;1;1;1;1;1;1;1;1	9802059;9802771;9802771;9805441;9805441;9805441;9805752;9805752;9805752;9812009;9812021;9812021;9814163;9814163;9814163;9825466;9825852;9825852;9825852;9833344;9833344;9833344;9833344;9835254;9835254;9835254;9835254;9878879;9878879;9878879;9878879;9893440;9893440;9893440;9893440;9935705;9935866;9935866;9935866;9936120;9936120;9936120;9936120;9936120	9803646;9803646;9803646;9805530;9805530;9805530;9805793;9805793;9805793;9812233;9812233;9812233;9814358;9814358;9814358;9826174;9826174;9826174;9826174;9833483;9833483;9833483;9833483;9835590;9835590;9835590;9835590;9879400;9879400;9879400;9879400;9893834;9893834;9893834;9893834;9936042;9936042;9936042;9936042;9936348;9936236;9936234;9936234;9936324	-;-;-;-;-;-;-;-;-;-;-;-;-;-;-;-;-;-;-;-;-;-;-;-;-;-;-;-;-;-;-;-;-;-;-;-;-;-;-;-;-;-;-;-	4811	0	0.00896992	0.018125	0.0177662	0	0.0107396	0	0.0107766	0.0331639	0.0207072	0.0408102	0	0.0352841	0	0.016964	0.0438433
174945	1;1;1	9951953;9953804;9956434	9953709;9954133;9956637	-;-;-	2291	0.0778351	0.0565093	0.0380618	0.149233	0.093312	0.15787	0.0664144	0.113152	0.0696426	0.0869684	0.0428498	0.0610817	0.0246984	0.127442	0.0356236	0.0368276
dkey-31e10.1	1;1;1;1;1;1;1;1;1	9958433;9959427;9959430;9961138;9961138;9962730;9962730;9963155;9963155	9958603;9959525;9959525;9961443;9961443;9963062;9963062;9963196;9963234	-;-;-;-;-;-;-;-;-	989	0.270455	0.174537	0.0881695	0.129636	0.162117	0.156729	0.0512825	0.262113	0.161326	0.251826	0.148891	0.377319	0.114427	0.295217	0.0825215	0.213276
AL953910.1	1;1	9978201;9978935	9978261;9979414	+;+	541	0	0	0	0	0	0	0	0	0	0	0	0	0	0	0	0.155956
dkey-31e10.5	1;1;1;1;1;1;1;1	9982409;9983333;9983336;9983618;9983618;9984962;9984962;9985392	9983198;9983431;9983431;9983923;9983923;9985297;9985325;9985625	-;-;-;-;-;-;-;-	1793	0.0994536	0.192546	0.170217	0.166847	0.268266	0.230534	0.339443	0.144579	0.177971	0.138904	0.191629	0.286172	0.157791	0.139576	0.250349	0.141169
CU915827.1	1;1;1;1;1	9988732;9991466;9991756;9996395;9997876	9989053;9991564;9992055;9996730;9998038	-;-;-;-;-	1220	0.146164	0.0353723	0.0357375	0	0.131421	0.127054	0.083145	0.0849935	0.0435932	0.163315	0.160933	0.267641	0.278282	0.205131	0	0.138315
MPC2 (1 of many)	1;1;1;1;1;1;1;1	9999732;9999884;10003490;10004609;10007900;10007900;10012173;10012173	10000078;10000078;10003530;10004693;10008011;10008011;10012217;10012492	+;+;+;+;+;+;+;+	905	0.985195	0.619896	0.529942	0.566672	0.826765	0.685107	1.00876	0.74475	0.881499	0.825599	1.13898	0.927767	1.18795	1.15221	0.676357	1.11875
atp1b1b	1;1;1;1;1;1	10036183;10040088;10043648;10051907;10052298;10053523	10036319;10040216;10043803;10052091;10052381;10055110	+;+;+;+;+;+	2279	45.4212	45.2561	43.925	45.1181	42.4226	45.8192	42.5732	43.5425	49.8933	53.5267	51.8629	52.9706	43.2511	49.3419	48.4884	50.3493
cnga3b	1;1;1;1;1;1;1;1	10087363;10087519;10087628;10087811;10089341;10089341;10091046;10091046	10087428;10087734;10087912;10087912;10089447;10089447;10092436;10092634	+;+;+;+;+;+;+;+	2156	0.227449	0.300238	0.242671	0.178399	0.247887	0.14379	0.235243	0.264521	0.148007	0.161724	0.182132	0.281261	0.183714	0.19346	0.208198	0.293502
CFAP221	1;1;1;1;1;1;1;1;1;1;1;1;1;1;1;1;1;1;1;1;1;1;1;1;1;1;1;1;1;1;1;1;1;1;1;1;1;1;1;1;1;1;1;1;1;1;1;1	10099422;10099559;10099926;10102784;10102784;10102981;10102981;10103136;10103136;10103484;10103484;10105136;10105136;10105392;10105392;10105969;10105969;10106244;10106244;10107678;10107678;10107941;10107941;10110150;10110150;10110316;10110316;10111884;10111884;10114770;10114770;10115551;10115551;10117757;10117757;10118387;10118387;10119530;10119530;10119718;10119718;10120889;10120889;10121298;101…	10099714;10099714;10099973;10102894;10102894;10103061;10103061;10103236;10103236;10103639;10103639;10105306;10105306;10105499;10105499;10106049;10106049;10106341;10106341;10107768;10107768;10108036;10108036;10110233;10110233;10110403;10110403;10111986;10111986;10114899;10114899;10115668;10115668;10117916;10117916;10118490;10118490;10119630;10119630;10119813;10119813;10120975;10120975;10121398;101…	-;-;-;-;-;-;-;-;-;-;-;-;-;-;-;-;-;-;-;-;-;-;-;-;-;-;-;-;-;-;-;-;-;-;-;-;-;-;-;-;-;-;-;-;-;-;-;-	2818	0.237296	0.137824	0.216607	0.166821	0.436204	0.220022	0.251972	0.312769	0.113237	0.176761	0.174182	0.165529	0.120477	0.0296025	0.0289616	0.134732
crfb15	1;1;1;1;1;1;1;1;1;1;1;1;1	10124137;10127299;10127731;10130097;10130097;10130361;10130361;10131223;10131223;10135026;10135026;10137411;10137411	10125982;10127420;10127890;10130251;10130251;10130533;10130533;10131340;10131340;10135103;10135103;10137498;10137473	-;-;-;-;-;-;-;-;-;-;-;-;-	2740	0.0976206	0.0787487	0.047737	0.109181	0.136537	0.0565713	0.0925519	0.0378438	0.0582304	0.072717	0.125398	0.0680965	0.0619533	0.0456679	0.0893582	0.0461891
dmd	1;1;1;1;1;1;1;1;1;1;1;1;1;1;1;1;1;1;1;1;1;1;1;1;1;1;1;1;1;1;1;1;1;1;1;1;1;1;1;1;1;1;1;1;1;1;1;1;1;1;1;1;1;1;1;1;1;1;1;1;1;1;1;1;1;1;1;1;1;1;1;1;1;1;1;1;1;1;1;1;1;1;1;1;1;1;1;1;1;1;1;1;1;1;1;1;1;1;1;1;1;1;1;1;1;1;1;1;1;1;1;1;1;1;1;1;1;1;1;1;1;1;1;1;1;1;1;1;1;1;1;1;1;1;1;1;1;1;1;1;1;1;1;1;1;1;1;1;1;1;1;1;1;1;1;1;1;1;1;1;1;1;1;1;1;1;1;1;1;1;1;1;1;1;1;1;1;1;1;1;1;1;1;1;1;1;1;1;1;1;1;1;1;1;1;1;1;1;1;1…	10140542;10140542;10140543;10140549;10140549;10140640;10140640;10142185;10142312;10142312;10142312;10142312;10142312;10144428;10144428;10144428;10144428;10144428;10144428;10144428;10144428;10150611;10150611;10150611;10150611;10150611;10150611;10157020;10157020;10157020;10157020;10157020;10157020;10157020;10157020;10163503;10163503;10163503;10163503;10163503;10163503;10165772;10165772;10165772;101…	10140737;10140737;10140737;10140737;10140737;10140737;10140737;10142337;10142337;10142337;10142337;10142337;10142337;10144520;10144520;10144520;10144520;10144520;10144520;10144520;10144520;10150725;10150731;10150731;10150725;10150725;10150725;10157237;10157263;10157263;10157267;10157263;10157263;10157263;10157263;10163661;10163642;10163661;10163661;10163661;10163661;10165837;10165840;10165837;101…	-;-;-;-;-;-;-;-;-;-;-;-;-;-;-;-;-;-;-;-;-;-;-;-;-;-;-;-;-;-;-;-;-;-;-;-;-;-;-;-;-;-;-;-;-;-;-;-;-;-;-;-;-;-;-;-;-;-;-;-;-;-;-;-;-;-;-;-;-;-;-;-;-;-;-;-;-;-;-;-;-;-;-;-;-;-;-;-;-;-;-;-;-;-;-;-;-;-;-;-;-;-;-;-;-;-;-;-;-;-;-;-;-;-;-;-;-;-;-;-;-;-;-;-;-;-;-;-;-;-;-;-;-;-;-;-;-;-;-;-;-;-;-;-;-;-;-;-;-;-;-;-;-;-;-;-;-;-;-;-;-;-;-;-;-;-;-;-;-;-;-;-;-;-;-;-;-;-;-;-;-;-;-;-;-;-;-;-;-;-;-;-;-;-;-;-;-;-;-;-…	11832	4.6268	4.6466	4.67615	4.46798	4.66149	4.9782	4.34656	4.69296	5.87934	5.71279	5.94473	5.94509	7.72817	7.53332	7.60818	7.76192
casc5	1;1;1;1;1;1;1;1;1;1;1;1;1;1;1;1;1;1;1;1;1;1;1;1;1;1;1;1;1;1;1;1;1;1;1;1;1;1;1;1;1;1	10402846;10402853;10405347;10405347;10407429;10407429;10407717;10407717;10407934;10407934;10408093;10408093;10408736;10408736;10410024;10410024;10410141;10410141;10410325;10410325;10412807;10412807;10413033;10413033;10413231;10413231;10413423;10413423;10415606;10415606;10415780;10415780;10416040;10416040;10419771;10419771;10420001;10420001;10420177;10420343;10420499;10420666	10403054;10403054;10405472;10405472;10407550;10407550;10407826;10407826;10407999;10407999;10408193;10408193;10408840;10408840;10410063;10410063;10410224;10410224;10410412;10410412;10412923;10412923;10413123;10413123;10413346;10413346;10413521;10413521;10415673;10415673;10415888;10415888;10419612;10419612;10419817;10419817;10420084;10420041;10420195;10420392;10420584;10420694	-;-;-;-;-;-;-;-;-;-;-;-;-;-;-;-;-;-;-;-;-;-;-;-;-;-;-;-;-;-;-;-;-;-;-;-;-;-;-;-;-;-	5539	1.50505	1.56599	1.28304	1.20363	1.5438	1.791	1.52915	1.65675	1.41145	1.47482	1.24063	1.42321	1.25651	1.27261	1.35556	1.24905
knstrn	1;1;1;1;1;1;1;1	10423577;10425442;10425620;10426499;10426726;10426930;10429737;10433237	10423652;10425527;10425646;10426598;10426840;10426991;10429811;10433819	+;+;+;+;+;+;+;+	1124	7.69443	6.83404	7.09855	7.18613	8.46363	9.19368	9.56611	8.81014	6.48236	6.64739	7.11812	7.01351	5.58792	6.16002	6.78905	7.09356
sdk1b	1;1;1;1;1;1;1;1;1;1;1;1;1;1;1;1;1;1;1;1;1;1;1;1;1;1;1;1;1;1;1;1;1;1;1;1;1;1;1;1;1;1;1;1;1;1;1;1;1;1;1;1;1;1;1;1;1;1;1;1;1;1;1;1;1;1;1;1;1;1;1;1;1;1;1;1;1;1;1;1;1;1;1;1;1;1;1;1;1;1;1;1;1;1;1;1;1;1;1;1	10436884;10440635;10443746;10443746;10444312;10444312;10446539;10446539;10448436;10448436;10448745;10448745;10452485;10452485;10455073;10455073;10456823;10456823;10460097;10460097;10466833;10466833;10467344;10467348;10470849;10470912;10471881;10471881;10472900;10472900;10483700;10483700;10485808;10485808;10496553;10496553;10500840;10500840;10504813;10504813;10510444;10510444;10522452;10522452;105…	10441260;10441260;10443875;10443875;10444432;10444432;10446676;10446676;10448600;10448600;10448870;10448870;10452646;10452646;10455210;10455210;10457009;10457009;10460212;10460212;10466927;10466934;10467404;10467404;10470978;10470978;10471951;10471951;10473003;10473003;10483901;10483901;10486002;10486002;10496651;10496651;10501029;10501029;10504928;10504928;10510681;10510681;10522602;10522602;105…	-;-;-;-;-;-;-;-;-;-;-;-;-;-;-;-;-;-;-;-;-;-;-;-;-;-;-;-;-;-;-;-;-;-;-;-;-;-;-;-;-;-;-;-;-;-;-;-;-;-;-;-;-;-;-;-;-;-;-;-;-;-;-;-;-;-;-;-;-;-;-;-;-;-;-;-;-;-;-;-;-;-;-;-;-;-;-;-;-;-;-;-;-;-;-;-;-;-;-;-	12134	0.176351	0.184937	0.204812	0.197235	0.149754	0.212908	0.200633	0.264913	0.175321	0.2422	0.165853	0.161458	0.209847	0.219997	0.25559	0.201647
dkey-26i13.7	1;1;1	10908998;10909211;10909949	10910029;10909900;10909984	-;-;-	1032	0	0	0.0422479	0	0	0	0	0.100477	0	0	0	0.0451997	0	0	0	0
dkey-26i13.6	1	10919210	10920103	-	894	0.0997317	0.048271	0.0487694	0.0478037	0	0	0	0	0.118979	0.222869	0.0549043	0.104354	0	0.0466555	0	0.047188
dkey-26i13.5	1	10928473	10929342	-	870	0	0	0	0	0	0	0	0	0	0	0.0564189	0	0	0.0479425	0.0469045	0.0484897
dkey-26i13.3	1;1;1	10939254;10939452;10944745	10940682;10940573;10944834	-;-;-	1519	0.0586966	0	0	0	0	0.0340148	0	0	0.0350124	0	0	0	0.0372508	0	0.0805929	0.0277722
dkey-26i13.4	1	10954682	10955632	-	951	0.187508	0.0453778	0.0458463	0.179754	0.112396	0.108661	0.0533317	0.163552	0.335544	0.104755	0.154841	0.098099	0.118999	0.131577	0.0429095	0.0887193
BX569798.1	1;1;1;1	10973180;10976841;10977344;10981428	10973472;10977068;10977394;10982180	+;+;+;+	1325	0.0336453	0.130277	0.197433	0.129016	0.121006	0	0.0765561	0.0391291	0.0802774	0.0375933	0	0.105614	0.0427049	0.0944377	0.123191	0
brat1	1;1;1;1;1;1;1;1;1;1;1;1;1;1	10984079;10988243;10988514;10993217;10993415;10995134;10995988;10996173;10996379;10998659;11000410;11000902;11002391;11002663	10984876;10988412;10988612;10993301;10993488;10995314;10996091;10996249;10996498;10999052;11000557;11001056;11002551;11002725	-;-;-;-;-;-;-;-;-;-;-;-;-;-	2629	0.627411	0.656588	0.762872	0.780279	0.853811	0.982664	0.90672	0.70995	0.869875	0.682085	0.765486	0.780687	0.538075	0.745671	0.636395	0.545578
eif3bb	1;1;1;1;1;1;1;1;1;1;1;1;1;1;1;1;1;1;1;1;1;1;1;1;1;1;1;1;1;1;1;1;1;1;1;1;1;1;1;1;1	11003560;11004922;11004922;11004948;11005219;11005219;11005219;11006105;11006105;11006105;11006357;11006357;11006357;11008222;11008223;11008223;11008273;11008456;11008456;11009879;11009879;11010031;11010031;11010962;11010962;11011288;11011288;11011451;11011451;11012039;11012039;11013483;11013483;11013755;11013755;11018954;11018954;11019154;11019154;11020762;11020762	11003620;11005114;11005114;11005114;11005338;11005338;11005338;11006162;11006162;11006162;11006485;11006485;11006485;11008379;11008368;11008270;11008379;11008587;11008587;11009945;11009945;11010077;11010077;11011172;11011172;11011360;11011360;11011573;11011573;11012117;11012117;11013621;11013621;11013880;11013880;11019031;11019031;11019262;11019262;11020865;11020865	+;+;+;+;+;+;+;+;+;+;+;+;+;+;+;+;+;+;+;+;+;+;+;+;+;+;+;+;+;+;+;+;+;+;+;+;+;+;+;+;+	2007	0.111061	0.193517	0.217239	0.276819	0.55921	0.308929	0.480145	0.232493	0.31799	0.322643	0.51359	0.371867	0.25374	0.45721	0.223655	0.336311
dkey-26i13.8	1;1;1;1;1;1;1;1;1;1;1;1;1;1;1;1;1;1;1;1;1;1;1;1;1;1;1;1;1;1;1;1;1;1;1;1;1;1;1;1;1;1;1;1;1;1;1;1;1	11024426;11024703;11024800;11024817;11024818;11027483;11027483;11027483;11031658;11031658;11031658;11031928;11031928;11031928;11032166;11032166;11032166;11032407;11032407;11034468;11034468;11034658;11034658;11035052;11035052;11036809;11036809;11037303;11037303;11037591;11037591;11038752;11038752;11039933;11039933;11040316;11040316;11040981;11040981;11041209;11041209;11043187;11043187;11045558;110…	11024731;11024731;11024894;11024894;11024894;11027563;11027563;11027563;11031768;11031768;11031768;11032015;11032015;11032015;11032302;11032221;11032302;11032532;11032532;11034560;11034560;11034759;11034759;11035204;11035204;11036931;11036931;11037459;11037459;11037753;11037753;11038929;11038929;11040203;11040203;11040437;11040437;11041111;11041111;11041296;11041296;11043555;11043365;11045729;110…	+;+;+;+;+;+;+;+;+;+;+;+;+;+;+;+;+;+;+;+;+;+;+;+;+;+;+;+;+;+;+;+;+;+;+;+;+;+;+;+;+;+;+;+;+;+;+;+;+	3543	0.251652	0.328864	0.246118	0.301556	0.392198	0.62708	0.529659	0.526801	0.180131	0.224944	0.31864	0.302811	0.303442	0.341403	0.368564	0.333392
chst12b	1;1	11049593;11049620	11050795;11050795	+;+	1203	0.14823	0.107617	0.14497	0.390775	0.355408	0.128849	0.16864	0.301681	0.132628	0.0414058	0.122405	0.0775496	0.282214	0.0346716	0.0678419	0.105202
1069	1	11089394	11090476	-	1083	0	0	0	0	0.0493485	0	0	0	0	0	0	0	0	0	0.075359	0
ttyh3b	1;1;1;1;1;1;1;1;1;1;1;1;1;1;1	11094744;11101784;11103545;11107852;11111666;11111847;11112024;11116589;11118078;11121947;11122220;11127606;11145235;11162672;11163132	11099137;11101859;11103724;11107988;11111758;11111939;11112079;11116664;11118150;11122042;11122440;11127717;11145404;11162818;11163553	-;-;-;-;-;-;-;-;-;-;-;-;-;-;-	6346	1.16614	1.37365	1.25729	1.32668	1.69277	1.38412	1.43859	1.38071	1.28224	1.42071	1.39998	1.39659	1.44447	1.11078	1.22176	1.11681
iqce	1;1;1;1;1;1;1;1;1;1;1;1;1;1;1;1;1;1;1;1;1;1;1;1;1;1;1;1;1;1;1;1;1;1;1;1;1;1;1;1;1;1	11167910;11168644;11172059;11172059;11172434;11172434;11175668;11175668;11175860;11175860;11176394;11176394;11178014;11178014;11178510;11178510;11178787;11178787;11181454;11181454;11181718;11181718;11183169;11183169;11184046;11184046;11184240;11184240;11187066;11187066;11188068;11188068;11188994;11188994;11189873;11189873;11190368;11190368;11190567;11190567;11191574;11191574	11169097;11169097;11172153;11172153;11172537;11172537;11175769;11175769;11175976;11175976;11176487;11176487;11178121;11178121;11178700;11178700;11178842;11178842;11181623;11181623;11181758;11181758;11183241;11183241;11184116;11184116;11184290;11184290;11187179;11187179;11188138;11188138;11189128;11189128;11190025;11190025;11190413;11190410;11190611;11190611;11192045;11192045	-;-;-;-;-;-;-;-;-;-;-;-;-;-;-;-;-;-;-;-;-;-;-;-;-;-;-;-;-;-;-;-;-;-;-;-;-;-;-;-;-;-	3497	4.09214	4.59062	4.12683	4.15511	5.27262	4.75758	5.32275	5.04079	3.81731	3.14792	3.2985	3.69487	3.62448	3.37544	3.4774	3.36571
snx8b	1;1;1;1;1;1;1;1;1;1;1;1;1;1;1;1;1;1;1;1;1;1;1;1	11194759;11194759;11195446;11195446;11202366;11202366;11204421;11204421;11204647;11204665;11204913;11204913;11206963;11206963;11208895;11208895;11209194;11209197;11209449;11209449;11212419;11212419;11212653;11212653	11194841;11194841;11195496;11195496;11202515;11202515;11204541;11204541;11204783;11204783;11204993;11204993;11207123;11207123;11209024;11209024;11209265;11209265;11209580;11209580;11212568;11212568;11213620;11212775	+;+;+;+;+;+;+;+;+;+;+;+;+;+;+;+;+;+;+;+;+;+;+;+	2236	0.0598123	0.0578993	0.0584971	0.0573388	0.0717055	0.0462151	0.0226827	0.0695609	0.0475705	0.0222769	0.131712	0.0625842	0.0506118	0.0559615	0.0547499	0.075467
grk4	1;1;1;1;1;1;1;1;1;1;1;1;1;1;1;1;1;1;1;1;1;1;1;1;1;1;1;1;1;1;1;1;1;1;1;1;1;1;1;1;1;1;1;1;1;1;1;1;1;1;1;1;1;1;1;1;1;1;1	11215779;11215780;11220509;11220920;11220947;11224896;11224896;11224945;11224945;11226043;11226043;11226043;11226043;11226285;11226285;11226285;11226285;11231126;11231126;11231126;11231420;11231420;11231420;11235046;11235046;11235046;11238368;11238368;11238368;11247897;11247897;11247897;11248861;11248861;11248861;11253361;11253899;11253899;11253899;11260165;11260165;11260165;11260165;11260420;112…	11221012;11216271;11221012;11221012;11221012;11225076;11225076;11225076;11225076;11226180;11226180;11226180;11226180;11226422;11226370;11226422;11226422;11231334;11231334;11231334;11231509;11231509;11231509;11235083;11235083;11235083;11238558;11238558;11238558;11248037;11248037;11248037;11248924;11248924;11248924;11253991;11253991;11253991;11253991;11260265;11260265;11260265;11260265;11260497;112…	-;-;-;-;-;-;-;-;-;-;-;-;-;-;-;-;-;-;-;-;-;-;-;-;-;-;-;-;-;-;-;-;-;-;-;-;-;-;-;-;-;-;-;-;-;-;-;-;-;-;-;-;-;-;-;-;-;-;-	8486	3.40944	3.48855	3.38071	3.50011	2.96634	3.11131	3.04813	2.96315	3.42818	3.73319	3.19865	3.31459	4.04076	3.61755	3.43343	3.46496
tspan5b	1;1;1;1;1;1;1;1;1	11290626;11294195;11294334;11299566;11301451;11301852;11303459;11304355;11306913	11290974;11294245;11294480;11299736;11301576;11301899;11303575;11304416;11307910	+;+;+;+;+;+;+;+;+	2069	2.30549	1.98147	2.23373	1.8177	1.98899	2.14765	2.27976	2.00468	2.39057	2.33527	2.27748	2.1418	2.73485	2.62073	2.52454	2.42636
slc24a2	1;1;1;1;1;1;1;1;1;1;1;1;1;1;1;1;1;1;1;1;1;1;1;1;1	11322873;11322881;11327572;11327572;11328316;11328356;11332402;11344129;11344129;11344129;11344261;11344261;11344261;11344448;11344448;11344448;11346014;11346177;11346177;11346351;11346351;11349045;11350340;11353815;11354067	11322962;11322962;11328350;11328635;11328635;11328635;11332458;11344164;11344164;11344164;11344369;11344369;11344369;11344500;11344522;11344522;11346040;11346253;11346253;11346478;11346494;11349134;11350506;11357590;11354265	+;+;+;+;+;+;+;+;+;+;+;+;+;+;+;+;+;+;+;+;+;+;+;+;+	5712	0.156093	0.12088	0.122128	0.149638	0.102922	0.108547	0.177586	0.127074	0.121041	0.130807	0.189051	0.171493	0.188217	0.262878	0.135737	0.155096
dkey-58j15.11	1;1;1;1;1	11359744;11359791;11360465;11360928;11361603	11359837;11359837;11360568;11361016;11361709	+;+;+;+;+	394	0.226295	0	0	0.108468	0	0	0	0	0	0	0	0	0	0	0	0.107071
saraf	1;1;1;1;1;1;1;1;1;1;1;1	11362429;11362431;11364813;11364813;11367773;11367773;11369308;11369311;11370844;11370844;11371091;11371091	11362689;11362689;11364991;11364991;11368265;11368265;11369485;11369485;11370935;11370935;11371334;11371639	+;+;+;+;+;+;+;+;+;+;+;+	1752	3.35877	2.9804	3.26003	3.34184	3.69109	3.56843	3.24227	3.22558	3.70344	3.26957	3.08179	3.11506	3.48805	3.47583	3.77324	3.34695
pla2g12a	1;1;1;1;1;1;1;1	11374484;11375123;11375954;11375954;11377369;11377369;11377533;11377548	11375372;11375372;11376119;11376119;11377445;11377445;11377999;11377915	-;-;-;-;-;-;-;-	1599	1.03156	1.26845	1.09068	1.44326	1.16983	1.26021	1.20532	1.36181	1.2639	0.778786	1.19718	1.10854	1.45087	1.43468	1.27601	0.897014
dkey-58j15.10	1;1	11378356;11381581	11380396;11381720	-;-	2181	0	0	0	0	0	0	0	0	0.0487701	0.0228387	0.045011	0.0213875	0	0	0.0374203	0
xpa	1;1;1;1;1;1;1;1;1;1;1;1	11382000;11382605;11382873;11384786;11385121;11385121;11387589;11387589;11390214;11390214;11403656;11410967	11382077;11382789;11382983;11384891;11385286;11385286;11387706;11387706;11390678;11390305;11404540;11411018	+;+;+;+;+;+;+;+;+;+;+;+	2166	3.00494	3.60615	3.54274	3.51205	4.46604	4.74701	3.76993	4.11704	3.11835	3.10457	3.10461	2.71348	2.87361	3.67803	2.92016	2.76566
mtp	1;1;1;1;1;1;1;1;1;1;1;1;1;1;1;1;1;1;1;1;1;1;1;1;1;1;1;1;1;1;1;1;1;1;1;1;1;1;1;1;1;1;1;1	11419101;11419481;11420905;11421194;11422244;11422244;11422244;11422369;11425728;11425728;11425728;11427992;11427992;11427992;11428305;11428305;11431010;11431010;11431217;11431217;11431499;11431499;11433217;11433217;11433885;11433885;11434217;11434217;11434456;11434456;11434700;11434700;11435404;11435404;11435599;11435599;11435800;11435800;11437608;11437608;11437700;11439608;11439608;11439608	11421341;11419501;11421341;11421341;11422414;11422414;11422416;11422414;11425852;11425852;11425852;11428219;11428147;11428219;11428426;11428426;11431107;11431107;11431428;11431428;11431711;11431711;11433324;11433324;11434053;11434053;11434374;11434374;11434606;11434606;11434839;11434839;11435520;11435520;11435706;11435706;11435943;11435943;11437789;11437789;11437789;11440589;11439735;11439741	-;-;-;-;-;-;-;-;-;-;-;-;-;-;-;-;-;-;-;-;-;-;-;-;-;-;-;-;-;-;-;-;-;-;-;-;-;-;-;-;-;-;-;-	5671	0.314442	0.281557	0.292152	0.331583	0.273301	0.318885	0.250417	0.228558	0.281346	0.20202	0.251005	0.246761	0.229489	0.176519	0.172697	0.193412
spink4	1;1;1;1	11448329;11448603;11451332;11451707	11448390;11448625;11451444;11451812	+;+;+;+	304	2.49297	1.5615	2.15131	1.12465	1.58224	1.86958	1.3347	1.19382	1.57452	0.983114	2.09901	1.07409	0.558395	1.23484	0.536933	1.52647
b4galt1	1;1;1;1;1;1;1;1;1;1;1;1;1;1;1;1;1;1;1;1;1;1	11454675;11455076;11455076;11456566;11457615;11458274;11458843;11458843;11460722;11464641;11464641;11464820;11468787;11468787;11468787;11468787;11468787;11473869;11473869;11473869;11473869;11473869	11455162;11455162;11455162;11456574;11457943;11458378;11458965;11458965;11460730;11464828;11464828;11464828;11469022;11469022;11469022;11469022;11469022;11474348;11474348;11474348;11474380;11474347	-;-;-;-;-;-;-;-;-;-;-;-;-;-;-;-;-;-;-;-;-;-	1999	31.6454	31.6911	30.9713	30.1443	22.1371	22.668	20.5766	20.8785	18.5704	19.2616	18.9806	20.8379	23.947	22.6807	23.4553	21.5045
stra6l	1;1;1;1;1;1;1;1;1;1;1;1;1;1;1;1;1;1;1;1;1;1;1;1;1;1;1;1;1;1;1;1;1;1;1;1;1;1;1;1;1;1;1;1;1;1;1;1;1;1;1;1;1;1	11485522;11486765;11490395;11490466;11491666;11491690;11491690;11491690;11491878;11491878;11491878;11493970;11493970;11493970;11493970;11494234;11494234;11494234;11494234;11494527;11494527;11494527;11495109;11495109;11495109;11495262;11495262;11495262;11495456;11495456;11495456;11497191;11497191;11497352;11497352;11497540;11497540;11497697;11497781;11497781;11499350;11499413;11499413;11499413;114…	11485619;11486825;11490629;11490633;11491790;11491790;11492008;11491790;11492008;11492008;11492008;11494090;11494090;11494090;11494090;11494279;11494279;11494279;11494239;11494655;11494655;11494655;11495176;11495176;11495176;11495373;11495373;11495373;11495612;11495612;11495459;11497266;11497266;11497433;11497433;11497588;11497588;11497898;11497898;11497898;11499532;11499532;11499532;11499532;115…	+;+;+;+;+;+;+;+;+;+;+;+;+;+;+;+;+;+;+;+;+;+;+;+;+;+;+;+;+;+;+;+;+;+;+;+;+;+;+;+;+;+;+;+;+;+;+;+;+;+;+;+;+;+	2911	0.0459431	0.0296491	0	0.0146811	0	0.0887469	0.0348461	0.0534312	0.0913496	0.0342227	0.0674469	0.112169	0.019438	0.071642	0.0280363	0.0289839
tdrd7a	1;1;1;1;1;1;1;1;1;1;1;1;1;1;1;1;1;1;1;1;1;1;1;1;1;1;1;1;1;1;1;1;1;1;1;1;1;1;1;1;1;1;1;1;1;1;1;1;1;1;1;1;1;1;1;1;1	11508900;11508923;11508930;11508930;11509888;11510145;11510145;11510145;11510145;11510145;11511301;11511301;11511301;11511301;11511301;11512736;11512736;11512736;11512736;11512736;11512862;11512965;11512965;11512965;11512965;11514215;11514215;11514215;11514215;11516773;11516773;11516773;11516773;11519136;11519136;11519136;11519136;11519488;11521967;11524555;11524840;11525063;11526334;11526749;115…	11508972;11508972;11508972;11508972;11510063;11510352;11510352;11510352;11510352;11510352;11511445;11511445;11511445;11511445;11511445;11512850;11512889;11512889;11512745;11512889;11512889;11513044;11513044;11513044;11513044;11514393;11514393;11514393;11514393;11517203;11517203;11517203;11517203;11519154;11519163;11519160;11519399;11519674;11522078;11524757;11524974;11525146;11526468;11526757;115…	+;+;+;+;+;+;+;+;+;+;+;+;+;+;+;+;+;+;+;+;+;+;+;+;+;+;+;+;+;+;+;+;+;+;+;+;+;+;+;+;+;+;+;+;+;+;+;+;+;+;+;+;+;+;+;+;+	3922	0	0.0110031	0	0.0108966	0.0136268	0.013174	0	0	0.0135604	0.0254009	0	0	0.0144273	0	0	0.0107563
tmod1	1;1;1;1;1;1;1;1;1;1;1;1;1;1;1;1;1;1;1	11541458;11544588;11544678;11550829;11550829;11551968;11551968;11558783;11558783;11560463;11560463;11560712;11560712;11564473;11564473;11564807;11564807;11570926;11570926	11541710;11544794;11544794;11550985;11550985;11552087;11552087;11558872;11558872;11560593;11560593;11560819;11560819;11564616;11564616;11564951;11564951;11571179;11573540	+;+;+;+;+;+;+;+;+;+;+;+;+;+;+;+;+;+;+	3970	1.32505	1.26093	1.3069	1.28102	1.75007	1.73096	1.94186	1.52796	1.72814	1.63109	1.66912	1.7037	1.69609	1.91215	1.98381	1.71082
cplx2l	1;1;1;1;1;1;1;1;1;1;1;1;1;1;1;1	11576180;11576180;11576180;11576280;11578923;11578923;11578923;11578923;11590696;11590696;11590696;11590696;11591053;11591098;11591305;11591586	11577320;11577320;11577320;11577320;11579101;11579101;11579101;11579101;11590803;11590803;11590803;11590803;11591256;11591279;11591722;11591781	-;-;-;-;-;-;-;-;-;-;-;-;-;-;-;-	2132	100.535	103.554	98.6108	101.89	118.596	115.939	116.709	118.356	107.989	105.253	106.319	106.179	95.2002	105.273	102.611	104.021
gne	1;1;1;1;1;1;1;1;1;1;1;1;1;1;1;1;1;1;1;1;1;1;1;1;1;1;1;1;1;1;1;1;1;1;1;1;1;1;1;1;1;1;1;1;1	11608342;11608458;11615113;11615123;11619936;11619936;11621679;11621679;11621679;11621679;11627962;11627962;11627962;11627962;11631388;11631388;11631388;11635894;11635894;11635894;11636263;11636263;11636263;11638302;11638302;11638302;11639033;11639033;11639033;11640622;11640622;11640622;11642683;11642683;11642683;11642743;11643129;11643129;11643129;11646219;11646219;11646219;11646219;11693718;117…	11608507;11608507;11615302;11615302;11619959;11619959;11621887;11621887;11621887;11621887;11628416;11628339;11628416;11628416;11631540;11631540;11631540;11636106;11636106;11636106;11636350;11636350;11636350;11638512;11638512;11638512;11639162;11639162;11639162;11640843;11640843;11640843;11642865;11642865;11642865;11643245;11643245;11643245;11643245;11646572;11646657;11646658;11647740;11693749;117…	+;+;+;+;+;+;+;+;+;+;+;+;+;+;+;+;+;+;+;+;+;+;+;+;+;+;+;+;+;+;+;+;+;+;+;+;+;+;+;+;+;+;+;+;+	4200	0.636858	0.59594	0.622854	0.854731	0.725318	0.688913	0.640018	0.654248	0.797756	0.972503	0.958316	0.810753	0.660147	0.695166	0.592672	0.793499
nansa	1;1;1;1;1;1	11649016;11651792;11654183;11654833;11655645;11657586	11649253;11652007;11654282;11654987;11655911;11657992	+;+;+;+;+;+	1383	24.8527	23.933	24.9682	24.9374	23.5728	26.1144	23.3239	24.5547	27.1879	23.4829	24.418	26.5778	25.0393	25.1225	23.4278	24.9517
clta	1;1;1;1;1;1;1;1;1;1;1;1;1;1;1;1;1;1;1;1;1;1;1;1;1;1;1;1;1;1;1;1	11661413;11661432;11661432;11661437;11661467;11661558;11665841;11665841;11665841;11665841;11665841;11665841;11668137;11668137;11668137;11668137;11668137;11668137;11668343;11668343;11668343;11668343;11668343;11668343;11669879;11670483;11670483;11670483;11673354;11674417;11674417;11674417	11661706;11661706;11661706;11661706;11661706;11661706;11665869;11665869;11665869;11665869;11665869;11665869;11668254;11668254;11668254;11668254;11668254;11668254;11668454;11668454;11668765;11668454;11668454;11668454;11670276;11670866;11670536;11670536;11673389;11675130;11674820;11674617	+;+;+;+;+;+;+;+;+;+;+;+;+;+;+;+;+;+;+;+;+;+;+;+;+;+;+;+;+;+;+;+	2396	108.194	107.958	110.201	108.143	117.886	113.774	118.35	115.29	109.409	106.628	111.075	108.341	113.192	114.633	113.156	114.779
sclt1	1;1;1;1;1;1;1;1;1;1;1;1;1;1;1;1;1;1;1;1;1;1;1;1;1;1;1;1;1;1;1;1;1;1;1;1;1;1;1;1;1;1;1;1;1;1;1;1;1;1;1;1;1;1;1;1;1;1;1;1	11677656;11677989;11678598;11678598;11679030;11679030;11680706;11680706;11682729;11682729;11683108;11683108;11683703;11683703;11683868;11683868;11686892;11686892;11687081;11687081;11689540;11689540;11689798;11689798;11692314;11692314;11694576;11694576;11697476;11697476;11697476;11701333;11701333;11701333;11701403;11703655;11703655;11703655;11703655;11703949;11703949;11703949;11703949;11705482;117…	11678051;11678051;11678693;11678693;11679108;11679108;11680902;11680902;11682921;11682921;11683253;11683253;11683777;11683777;11683939;11683939;11686990;11686990;11687258;11687258;11689631;11689631;11689888;11689888;11692384;11692384;11694641;11694641;11697598;11697598;11697598;11701462;11701462;11701462;11701462;11703710;11703710;11703710;11703710;11704021;11704021;11704021;11704021;11705531;117…	-;-;-;-;-;-;-;-;-;-;-;-;-;-;-;-;-;-;-;-;-;-;-;-;-;-;-;-;-;-;-;-;-;-;-;-;-;-;-;-;-;-;-;-;-;-;-;-;-;-;-;-;-;-;-;-;-;-;-;-	3603	8.30231	7.62955	8.25286	7.85223	8.97416	8.54688	9.17802	9.6267	5.66821	6.52535	5.76262	6.14957	6.56456	6.61016	6.78416	6.50997
77739	1;1;1;1;1;1;1;1;1;1;1;1;1;1;1;1;1;1;1;1;1;1;1;1;1	11707405;11707409;11707464;11707495;11707594;11707679;11707817;11707817;11707817;11707817;11708398;11708398;11708398;11708398;11708398;11708546;11708546;11708546;11708546;11710353;11710353;11710353;11710353;11710638;11710638	11707504;11707504;11707504;11707639;11707639;11708028;11708028;11708028;11708028;11708028;11708458;11708458;11708458;11708487;11708458;11708597;11708597;11708597;11708597;11710552;11710552;11710500;11710552;11711086;11710980	+;+;+;+;+;+;+;+;+;+;+;+;+;+;+;+;+;+;+;+;+;+;+;+;+	1376	1.49032	1.50538	0.69709	1.49081	1.90318	1.57709	1.73239	1.54483	1.12088	0.977399	1.10583	1.28819	0.904686	0.879062	0.948997	0.79712
CU550719.2	1;1;1	11986179;11988758;11988944	11986419;11988831;11989487	+;+;+	859	0	0	0	0.0497515	0	0.180449	0	0	0.0619136	0.0579873	0.0571414	0.0543028	0	0.0485564	0.0475051	0
CU550719.1	1;1;1;1;1;1;1;1	11988827;11988940;11989187;11990192;11990192;11990859;11990859;11990859	11989311;11989311;11989345;11990232;11990232;11990915;11991108;11991021	-;-;-;-;-;-;-;-	810	0	0	0.0538269	0.0527612	0	0.191365	0	0.0640075	0	0.0614952	0	0.0575877	0	0	0	0
pcdh10a	1;1;1;1;1;1;1;1;1	12076661;12079551;12080518;12080518;12083420;12083420;12106208;12106208;12109759	12077170;12079609;12080576;12080576;12083526;12083526;12106793;12106365;12110610	+;+;+;+;+;+;+;+;+	2173	4.2467	4.40877	4.93583	4.97577	4.40247	4.42261	4.48133	4.53325	4.35652	4.40117	4.11108	3.86392	4.24445	4.3188	4.20651	4.58164
BX323031.2	1;1;1;1;1;1;1;1;1;1;1;1	12161261;12161272;12162588;12162588;12163985;12163985;12164132;12164132;12164392;12164392;12165791;12165791	12161309;12161309;12162621;12162621;12164040;12164040;12164280;12164157;12164468;12164468;12166463;12166213	+;+;+;+;+;+;+;+;+;+;+;+	1038	1.1596	0.914638	1.30211	0.905784	2.26547	1.54308	1.31927	1.89802	1.74205	1.67957	0.993039	1.30321	1.68989	1.00458	1.57252	1.21925
BX323031.1	1;1	12244646;12249165	12244876;12250289	+;+	1356	0	0.0636494	0.0643065	0.0315166	0	0.0762072	0	0.0382345	0.117663	0.110202	0	0.0343998	0.0417286	0.0307596	0.0601872	0
BX323837.2	1;1	12332160;12335575	12332841;12335936	-;-	1044	0	0	0	0	0	0	0	0	0	0	0	0	0	0.0399521	0	0
BX323837.1	1;1;1;1;1	12390667;12493804;12497473;12516709;12516709	12390829;12494096;12497505;12516919;12517111	-;-;-;-;-	892	0	0	0	0	0	0	0	0	0	0	0	0	0.063435	0	0	0
dkey-5n7.2	1;1	12400997;12401642	12401355;12402302	+;+	1020	0.305942	0.211541	0.17098	0.209493	0	0.151966	0.049724	0.0508294	0.208564	0.195338	0.192488	0.182926	0.110949	0	0.160027	0.0827177
pcdh18a	1;1;1;1	12574101;12578485;12581016;12581361	12575594;12578654;12581104;12584769	-;-;-;-	5162	1.0968	1.11188	1.09802	1.01833	0.96287	0.98092	0.972709	1.09477	0.731509	0.714069	0.827267	0.975935	1.30444	1.18779	1.42294	1.12779
BX004970.2	1;1;1;1;1	12607896;12781391;12807242;12807287;12991594	12608105;12781516;12807435;12807437;12991700	-;-;-;-;-	639	0	0.0675341	0	0	0	0	0	0	0	0	0	0	0	0	0	0
BX004970.4	1;1;1;1;1	12791824;12791824;12793329;12793329;12793899	12792661;12792661;12795023;12793480;12795023	+;+;+;+;+	2533	0.0703989	0.0170368	0.0516381	0.0337438	0.105496	0.0407963	0.0600692	0.0204682	0.0209964	0.0196649	0.038756	0.0184153	0.0670162	0.0658665	0.0322202	0.0166546
BX004970.3	1;1;1;1	12798762;12800364;12800606;12801504	12799024;12800507;12800645;12802309	-;-;-;-	1253	0.0355787	0.0344408	0.0347963	0.0341074	0	0	0	0	0	0	0	0	0.0451588	0	0.0651347	0
FP236197.1	1;1;1;1;1;1;1;1;1	12910341;12910341;12912975;12912975;12914817;12914817;12915146;12916253;12916253	12912731;12912731;12913143;12913143;12915356;12915020;12915356;12916325;12916325	-;-;-;-;-;-;-;-;-	3173	0.210747	0.163206	0.178631	0.161626	0.320027	0.34196	0.223781	0.375814	0.167614	0.235476	0.185633	0.176411	0.30316	0.184034	0.231492	0.119658
noctb	1;1;1;1;1;1;1;1;1;1;1	13244183;13244240;13244240;13261412;13261412;13261412;13264721;13264721;13264721;13265790;13265820	13244340;13244340;13244340;13261684;13261684;13261684;13265563;13265563;13265769;13265800;13265830	+;+;+;+;+;+;+;+;+;+;+	1502	2.99773	3.01678	2.84473	3.55664	3.06007	3.37118	3.37673	3.55535	3.43464	3.88009	3.88885	3.29193	4.7844	4.0266	3.80357	4.01638
elf2b	1;1;1;1;1;1;1;1;1;1;1;1;1;1;1;1	13269850;13270707;13274272;13274272;13274729;13274729;13276965;13276965;13277151;13277151;13277438;13277438;13281502;13286134;13289506;13302637	13272405;13272405;13274619;13274619;13274918;13274918;13277045;13277045;13277327;13277327;13277545;13277545;13281640;13286341;13289626;13303130	-;-;-;-;-;-;-;-;-;-;-;-;-;-;-;-	4422	5.25242	5.88467	5.62006	5.47012	5.35412	5.59683	5.60862	5.4402	4.70259	4.49449	4.63983	4.37768	5.63025	5.63113	6.02598	5.18978
hpf1	1;1;1;1;1;1;1;1	13333896;13334624;13335645;13335947;13336166;13336737;13336954;13339378	13334012;13334798;13335828;13336045;13336316;13336824;13337126;13340263	+;+;+;+;+;+;+;+	1873	18.1605	18.8699	17.7379	17.4095	19.5174	18.3722	19.7945	20.1239	14.737	16.3289	15.3045	15.8392	14.1384	15.8333	15.7084	15.3158
ank2a	1;1;1;1;1;1;1;1;1;1;1;1;1;1;1;1;1;1;1;1;1;1;1;1;1;1;1;1;1;1;1;1;1;1;1;1;1;1;1;1;1;1;1;1;1;1;1;1;1;1;1;1	13386954;13391327;13397644;13400034;13400306;13402872;13404616;13407520;13410175;13410548;13413387;13413664;13416068;13418219;13418408;13421623;13422066;13422386;13423674;13423894;13424837;13425017;13425213;13425368;13428424;13428801;13432237;13432645;13433709;13438339;13438845;13440959;13442597;13442893;13445189;13446473;13446712;13448934;13449065;13450628;13457136;13457297;13457531;13457777;134…	13387485;13391428;13397742;13400132;13400404;13403057;13404639;13407618;13410273;13410646;13413584;13413762;13416166;13418317;13418605;13421721;13422164;13422583;13423772;13423992;13424935;13425115;13425285;13425421;13428547;13428885;13432337;13432680;13433933;13438437;13438999;13441170;13442789;13442989;13445417;13446598;13446834;13448966;13449086;13456393;13457213;13457428;13457671;13457978;134…	+;+;+;+;+;+;+;+;+;+;+;+;+;+;+;+;+;+;+;+;+;+;+;+;+;+;+;+;+;+;+;+;+;+;+;+;+;+;+;+;+;+;+;+;+;+;+;+;+;+;+;+	16656	2.30448	2.26964	2.35852	2.2605	2.90068	2.99352	3.05723	2.96645	2.50975	2.37452	2.40766	2.35247	2.53772	2.34143	2.42303	2.4492
camk2d2	1;1;1;1;1;1;1;1;1;1;1;1;1;1;1;1;1;1;1;1;1;1;1;1;1;1;1;1;1;1;1;1;1;1;1;1;1;1;1;1;1	13473854;13476966;13480100;13480100;13482729;13482729;13483138;13483138;13485579;13489611;13490027;13490027;13492037;13492037;13497390;13501493;13501493;13503836;13503836;13504590;13504590;13504795;13504795;13505128;13505128;13506994;13506994;13509209;13509209;13509740;13509740;13510298;13510298;13515246;13515246;13515385;13515385;13543647;13543647;13547241;13547241	13477469;13477469;13480328;13480328;13482823;13482823;13483213;13483213;13485599;13489712;13490075;13490075;13492081;13492081;13497449;13501533;13501533;13503878;13503878;13504673;13504673;13504917;13504917;13505222;13505222;13507077;13507077;13509311;13509311;13509812;13509812;13510363;13510363;13515300;13515300;13515444;13515444;13543741;13543741;13547563;13547621	-;-;-;-;-;-;-;-;-;-;-;-;-;-;-;-;-;-;-;-;-;-;-;-;-;-;-;-;-;-;-;-;-;-;-;-;-;-;-;-;-	5596	1.19496	1.257	1.23102	1.36702	1.30842	1.44036	1.57702	1.5287	1.30203	1.27287	1.24553	1.37538	1.25383	1.27455	1.34176	1.31926
cxcl8a	1;1;1;1	13566664;13566934;13567179;13567375	13566821;13567066;13567265;13567613	+;+;+;+	617	0.216759	0.559537	0.353321	0.207795	0.519719	0.58619	0.49321	0.420146	3.3617	3.14852	3.50035	3.55327	1.65075	1.48723	1.38889	1.09397
pde5aa	1;1;1;1;1;1;1;1;1;1;1;1;1;1;1;1;1;1;1;1;1;1;1;1;1;1;1;1;1;1;1;1;1;1;1;1;1;1;1	13570061;13570217;13570654;13570920;13570920;13571110;13571110;13571317;13571317;13571625;13571625;13571793;13571793;13573277;13573277;13573966;13573966;13574260;13574260;13574495;13574495;13574876;13574876;13575128;13575128;13577796;13577796;13577908;13578125;13578125;13580268;13580268;13580511;13580511;13581348;13581348;13582543;13583630;13586818	13570093;13570767;13570767;13571003;13571003;13571184;13571190;13571380;13571380;13571702;13571702;13571893;13571893;13573364;13573364;13574060;13574060;13574385;13574385;13574641;13574641;13574926;13574932;13575300;13575300;13577868;13577868;13577946;13578209;13578209;13580335;13580335;13580648;13580648;13581446;13581437;13582617;13583719;13587133	-;-;-;-;-;-;-;-;-;-;-;-;-;-;-;-;-;-;-;-;-;-;-;-;-;-;-;-;-;-;-;-;-;-;-;-;-;-;-	2661	0.58636	0.42165	0.213002	0.48181	0.682868	0.563091	0.419318	0.428641	0.339769	0.393098	0.424255	0.420709	0.382755	0.407538	0.429385	0.380483
ppp2r2ca	1;1;1;1;1;1;1;1;1;1;1;1;1;1;1;1;1;1;1;1;1	13592828;13597080;13597179;13597561;13597708;13601935;13601935;13603410;13603410;13606412;13606412;13610506;13610506;13614262;13614262;13616226;13616226;13619058;13619058;13619343;13619343	13592879;13597895;13597372;13597632;13597895;13602032;13602032;13603584;13603584;13606524;13606524;13610683;13610683;13614426;13614426;13616395;13616395;13619149;13619149;13620325;13619844	+;+;+;+;+;+;+;+;+;+;+;+;+;+;+;+;+;+;+;+;+	2842	1.38038	1.45771	1.65685	1.45864	1.88052	1.92711	1.67753	1.98847	1.49708	1.57741	1.53713	1.19816	1.51315	1.35022	1.30662	1.43985
wfs1a	1;1;1;1;1;1;1;1;1;1	13627138;13635580;13636391;13637569;13639062;13640371;13640678;13645630;13650957;13652997	13628516;13636268;13636528;13637723;13639139;13640544;13640822;13645706;13651511;13653114	-;-;-;-;-;-;-;-;-;-	3508	4.54951	4.72384	4.58618	4.87304	5.31702	5.28762	5.66751	5.06932	5.07884	6.0063	5.86271	5.8773	6.58103	5.96876	6.44442	5.9046
crmp1	1;1;1;1;1;1;1;1;1;1;1;1;1;1	13661820;13662852;13665084;13667259;13667713;13667885;13669191;13669361;13671534;13674189;13674409;13676560;13677345;13677674	13661999;13662940;13665268;13667423;13667774;13667965;13669259;13669481;13671690;13674330;13674579;13676739;13677510;13680618	+;+;+;+;+;+;+;+;+;+;+;+;+;+	4713	0.27431	0.265537	0.397792	0.37178	0.476272	0.548148	0.430456	0.539032	0.575509	0.454462	0.51032	0.504763	0.276137	0.389399	0.47621	0.483354
DRD5	1	13686167	13687228	+	1062	0.083955	0	0.0821089	0.0402416	0.150973	0	0.0477575	0.146458	0.0500789	0	0.0462189	0.0439229	0	0	0.0768491	0.0397232
fip1l1b	1;1;1;1;1;1;1;1;1;1;1;1;1;1;1;1;1	13696253;13699145;13700866;13701085;13703463;13703644;13703834;13705365;13705638;13708916;13711231;13711522;13712718;13713691;13713906;13716435;13716860	13696587;13699202;13700980;13701191;13703527;13703751;13703964;13705480;13705691;13709015;13711384;13711548;13712772;13713749;13714086;13716596;13717711	+;+;+;+;+;+;+;+;+;+;+;+;+;+;+;+;+	2679	54.9804	55.2516	56.0662	56.8385	58.8109	57.8016	60.3547	57.5551	46.4539	49.1232	48.8097	48.3698	45.263	49.8994	50.2051	50.6579
OCIAD1 (1 of many)	1;1;1;1;1;1;1;1;1	13711195;13721786;13734440;13735968;13737198;13737417;13739428;13739660;13740161	13711425;13721950;13734598;13736119;13737327;13737464;13739481;13739744;13740290	-;-;-;-;-;-;-;-;-	1154	2.35649	3.29079	3.13586	2.88861	3.33449	3.5371	2.98861	3.14491	2.53475	3.40995	2.9774	2.99117	2.50068	2.34935	2.75818	3.03418
chic2	1;1;1;1;1;1	13719585;13720941;13721811;13724797;13724930;13728621	13719863;13720995;13721966;13724853;13724989;13729922	+;+;+;+;+;+	1909	19.803	20.9555	20.0527	20.887	19.9052	19.6226	20.2714	19.3913	15.5456	17.4561	17.0986	17.7152	17.0434	20.2541	20.008	18.9605
slc34a2a	1;1;1;1;1;1;1;1;1;1;1;1;1;1;1;1;1;1;1;1;1;1;1;1	13745921;13747867;13747867;13748158;13748857;13748857;13749244;13749244;13749727;13749727;13751673;13751673;13752086;13752086;13752268;13752268;13752472;13752472;13752934;13752934;13755150;13755150;13755371;13755371	13746169;13748268;13747930;13748268;13748985;13748985;13749387;13749387;13749838;13749838;13751868;13751868;13752181;13752181;13752352;13752352;13752639;13752639;13753050;13753050;13755274;13755274;13756838;13756389	+;+;+;+;+;+;+;+;+;+;+;+;+;+;+;+;+;+;+;+;+;+;+;+	3291	0.203191	0.157354	0.132482	0.155831	0.194875	0.172699	0.0924675	0.236308	0.0969622	0.0454067	0.104403	0.0992168	0.120355	0.152087	0.148794	0.128186
rbpja	1;1;1;1;1;1;1;1;1;1;1	13768150;13768989;13769126;13769940;13770201;13770465;13771270;13771570;13771863;13772143;13773544	13768196;13769027;13769221;13770105;13770375;13770602;13771382;13771710;13772018;13772246;13777507	+;+;+;+;+;+;+;+;+;+;+	5139	2.22076	2.11615	2.08709	2.11229	2.23595	2.55376	2.50681	2.47174	1.93527	2.28749	2.1204	2.35091	2.01496	2.33751	2.04868	2.03583
stim2a	1;1;1;1;1;1;1;1;1;1;1	13781848;13786425;13786633;13788218;13788588;13789705;13789961;13791041;13791713;13793384;13795361	13781980;13786539;13786744;13788333;13788765;13789882;13790122;13791141;13791951;13793567;13798179	+;+;+;+;+;+;+;+;+;+;+	4337	3.93686	3.63184	3.5286	3.78391	2.78498	2.88304	2.84173	2.83318	4.26745	4.16911	4.07434	3.93647	4.74904	4.78939	4.6951	4.39661
dkey-194g4.1	1;1;1;1;1	13813268;13814362;13815791;13816658;13820175	13814221;13815591;13816146;13816732;13820246	-;-;-;-;-	2687	0.348411	0.43363	0.519238	0.286289	0.27846	0.134603	0.283132	0.482378	0.435446	0.352219	0.401883	0.468718	0.463285	0.372549	0.410043	0.486702
CR847936.3	1;1;1;1;1;1;1	13827588;13828048;13828423;13828619;13828742;13829239;13829491	13827808;13828305;13828505;13828669;13829114;13829418;13829582	+;+;+;+;+;+;+	1258	0	0	0.034658	0	0	0	0	0	0	0	0	0	0.0449793	0	0	0
CR847936.14	1;1	13864356;13864736	13864625;13864790	-;-	325	0	0.132782	0	0	0.164445	0.15898	0	0	0	0	0	0	0	0	0	0
CR847936.10	1;1	13909660;13909802	13909688;13909863	-;-	91	0	0	0	0	0.587302	0	0	0	0	0	0	0	0	0	0	0
CR847936.12	1;1;1;1;1	13914602;13914602;13914934;13914934;13915490	13914824;13914824;13915102;13914977;13915579	-;-;-;-;-	482	0	0	0	0	0	0	0.105225	0	0	0	0	0	0	0	0	0
CR847936.17	1;1	13921321;13922340	13922307;13923367	+;+	2015	0	0	0	0	0.0265233	0	0	0.02573	0	0	0	0	0	0.0206997	0	0
CR847936.6	1;1;1;1;1;1;1	13951921;13952185;13952560;13952756;13952879;13953376;13953627	13951945;13952442;13952642;13952806;13953251;13953555;13953718	+;+;+;+;+;+;+	1062	0	0	0	0.0402416	0	0	0	0	0	0	0	0	0	0.0785499	0	0
CR847936.5	1;1;1;1;1;1;1	13986708;13986872;13987176;13987621;13987785;13987985;13988482	13986799;13987051;13987548;13987671;13987867;13988242;13988506	-;-;-;-;-;-;-	1062	0	0	0	0	0	0	0	0	0	0	0.0462189	0	0	0	0	0
pcdh7a	1;1;1;1	14451752;14455468;14511082;14513751	14454899;14456184;14511280;14516704	+;+;+;+	7018	2.87757	2.88392	2.93233	3.02651	3.15275	3.11424	3.23043	3.1545	2.7812	2.91712	2.84659	2.89793	2.32206	3.04296	2.948	2.99354
itln1	1;1;1;1;1;1;1;1	14530146;14530477;14530782;14532577;14532908;14533467;14535754;14536645	14530173;14530554;14530883;14532824;14533066;14533584;14535857;14537038	+;+;+;+;+;+;+;+	1231	0.0362145	0	0	0.0347169	0	0	0.082402	0.042117	0.129611	0	0.0398737	0.151571	0.0459659	0.135532	0.0994482	0.0685395
hgsnat	1;1;1;1;1;1;1;1;1;1;1;1;1;1;1;1;1;1	14539755;14540891;14543866;14544143;14546095;14546290;14546597;14547059;14549290;14552744;14553572;14555822;14556396;14559581;14559921;14562802;14563046;14566587	14540007;14541006;14543999;14544261;14546164;14546359;14546694;14547135;14549320;14552904;14553687;14555943;14556522;14559667;14559998;14562872;14563158;14566770	+;+;+;+;+;+;+;+;+;+;+;+;+;+;+;+;+;+	2027	1.86942	1.93736	2.0219	2.21378	1.45015	1.86078	1.80154	1.99506	1.65297	2.03963	1.62243	1.63388	1.98197	2.01657	1.99304	1.93552
pi4k2b	1;1;1;1;1;1;1;1;1;1	14572128;14582151;14582851;14585248;14590838;14591382;14592907;14595512;14596072;14597878	14572711;14582302;14583051;14585379;14590991;14591446;14593006;14595645;14596131;14598770	+;+;+;+;+;+;+;+;+;+	2475	4.07075	3.92311	3.75223	4.33409	3.73571	3.38194	3.79107	3.68683	3.58856	3.66288	3.7681	4.01439	3.52078	3.87608	3.77567	3.85214
dlc1	1;1;1;1;1;1;1;1;1;1;1;1;1;1	14604453;14608163;14608427;14610856;14615793;14616702;14619629;14622905;14624533;14625254;14628364;14630156;14632491;14642437	14607114;14608336;14608644;14611068;14615907;14616915;14619836;14623064;14624712;14626830;14628427;14630237;14632562;14642737	-;-;-;-;-;-;-;-;-;-;-;-;-;-	6240	7.7515	8.07068	7.62298	7.96516	5.99537	5.77958	5.75459	5.72467	6.07693	6.34613	6.02544	6.48111	10.8634	10.5211	10.4437	10.0124
AL954144.2	1;1;1;1;1;1	14772170;14772983;14773050;14804905;14804905;14811136	14772386;14773199;14773199;14806359;14806292;14811639	-;-;-;-;-;-	2393	0.335329	0.144268	0.145758	0.0535769	0.24567	0.237506	0.381501	0.259988	0.222247	0.437122	0.266652	0.292391	0.283748	0.26145	0.409263	0.317321
AL954144.1	1;1	14832916;14837234	14834500;14837332	-;-	1684	0	0	0	0	0	0	0	0	0	0	0	0	0.0672019	0	0.0242321	0
SGCZ	1;1;1;1;1;1;1;1;1;1;1;1;1;1;1;1;1;1	14932239;14932239;14932806;14937541;14937541;14964110;14964110;14995565;14995565;14999241;14999241;15025785;15025785;15077853;15077853;15110486;15110486;15181230	14932721;14932721;14932851;14937645;14937645;14964233;14964233;14995637;14995637;14999363;14999363;15025872;15025872;15077954;15077954;15110680;15110737;15181250	-;-;-;-;-;-;-;-;-;-;-;-;-;-;-;-;-;-	1417	0.0314609	0.182728	0.0923073	0.150799	0.150867	0.0729265	0.143171	0.219532	0.187663	0.210915	0.0346397	0.263351	0.199661	0.235483	0.172789	0.0893141
tusc3	1;1;1;1;1;1;1;1;1;1;1;1;1;1;1;1;1;1;1;1;1;1;1;1;1;1;1;1;1;1;1;1;1;1;1	15441312;15441312;15443484;15444001;15444223;15444355;15444934;15446414;15448044;15449571;15449744;15450026;15450269;15451674;15451678;15451678;15459868;15459868;15459868;15460623;15460623;15460623;15497526;15497526;15497526;15497720;15499226;15499226;15499226;15523391;15523391;15523391;15527174;15527174;15527174	15441478;15441478;15443502;15444005;15444245;15444372;15444996;15446449;15448055;15449590;15449747;15450030;15450292;15451818;15451818;15451818;15460008;15460008;15460008;15460712;15460712;15460712;15497589;15497584;15497589;15497724;15499300;15499300;15499300;15523481;15523481;15523481;15527298;15527297;15527297	+;+;+;+;+;+;+;+;+;+;+;+;+;+;+;+;+;+;+;+;+;+;+;+;+;+;+;+;+;+;+;+;+;+;+	1132	0.708871	0.724321	0.80883	1.09484	0.802611	0.821583	1.0305	1.32821	1.26852	0.79205	1.04066	1.07138	1.0497	0.700079	1.1175	1.08074
fgf20a	1;1;1	15700140;15700640;15701167	15700431;15700743;15701877	-;-;-	1107	2.13437	2.57288	2.08743	2.16192	1.88287	1.8203	3.16131	2.1544	4.27584	5.1296	4.30099	4.42442	3.06688	2.63749	2.24862	2.55327
micu3a	1;1;1;1;1;1;1;1;1;1;1;1;1;1;1;1;1;1;1;1;1;1;1;1;1;1;1	15703948;15704126;15705831;15705831;15713008;15713008;15713191;15713191;15727484;15727484;15729668;15729668;15729841;15729841;15734990;15739093;15747904;15747904;15750278;15750278;15759860;15759860;15760440;15760440;15761903;15761903;15762978	15704396;15704396;15705978;15705978;15713039;15713039;15713269;15713269;15727531;15727531;15729750;15729750;15729912;15729912;15735031;15739188;15747998;15747998;15750449;15750449;15759968;15759968;15760597;15760597;15763564;15761967;15764187	+;+;+;+;+;+;+;+;+;+;+;+;+;+;+;+;+;+;+;+;+;+;+;+;+;+;+	3868	0.299659	0.379329	0.180351	0.364609	0.290159	0.360664	0.288471	0.415519	0.316243	0.334821	0.393387	0.265309	0.23406	0.345067	0.295396	0.261754
U3	1;1;1;1;1;1;1;1;14;14;14;14;14;14;14;14;14;14;14;14;14;14;14;20;20;20;20;20;20;20;20;20;20;20;20;20;7;7	15765588;16234787;16237220;16239649;16242459;16244481;16246229;16248278;11291705;11294980;11298251;11303549;11306043;11308536;11311032;11313527;11318830;11321324;11323819;11326349;11328851;11331341;11334612;3305104;3306066;3306982;3307945;3308909;3309889;3310853;3312012;3312975;3313955;3315111;3316075;3317042;7538796;7545594	15765803;16235002;16237435;16239864;16242674;16244696;16246444;16248493;11291920;11295195;11298466;11303764;11306258;11308751;11311247;11313742;11319045;11321539;11324034;11326564;11329066;11331556;11334827;3305319;3306281;3307197;3308160;3309124;3310104;3311068;3312226;3313190;3314170;3315325;3316290;3317257;7539008;7545806	+;-;-;-;-;-;-;-;-;-;-;-;-;-;-;-;-;-;-;-;-;-;-;-;-;-;-;-;-;-;-;-;-;-;-;-;+;+	8200	0.027183	0.0315763	0.0265852	0.0364824	0.00651762	0.0189031	0.00618517	0.00632269	0.0324291	0.00607453	0.0299296	0.0284427	0.0552039	0.0203463	0.0497645	0.0411571
ACEA_U3	1;1;1;1;1;14;14;14;14;14;14;14;14;14;14;14;14;14;14;20;20;20;20;20;20;20;20;20;20;20;7;7	15765588;16237219;16242458;16244480;16246228;11291704;11294979;11298250;11303548;11306042;11308535;11311031;11313526;11318829;11321323;11323818;11326348;11328850;11331340;3305103;3306065;3307944;3308908;3309888;3310852;3312974;3313954;3315110;3316074;3317041;7538796;7545594	15765804;16237435;16242674;16244696;16246444;11291920;11295195;11298466;11303764;11306258;11308751;11311247;11313742;11319045;11321539;11324034;11326564;11329066;11331556;3305319;3306281;3308160;3309124;3310104;3311068;3313190;3314170;3315325;3316290;3317257;7539009;7545807	+;-;-;-;-;-;-;-;-;-;-;-;-;-;-;-;-;-;-;-;-;-;-;-;-;-;-;-;-;-;+;+	6937	0.0321321	0.0373253	0.0314255	0.0431247	0.00770426	0.0148965	0.00731129	0.00747384	0.0383334	0.0071805	0.0353788	0.0336212	0.0652547	0.0240507	0.058825	0.0425692
CT573256.1	1	15767187	15768461	-	1275	1.25873	1.59078	1.43623	1.17316	1.13177	0.932058	1.19337	0.894598	1.20967	1.09389	1.03944	1.28048	1.15387	1.4394	1.44024	1.05879
vps37a	1;1;1;1;1;1;1;1;1;1;1;1;1;1;1;1	15770142;15773834;15773909;15774080;15774080;15777147;15777147;15777334;15777334;15780079;15781500;15783539;15783805;15784657;15786598;15786792	15770586;15773983;15773983;15774197;15774197;15777244;15777244;15777410;15777544;15780149;15781627;15783597;15783873;15784800;15786696;15787276	+;+;+;+;+;+;+;+;+;+;+;+;+;+;+;+	2077	11.3328	11.9261	11.2726	11.1728	10.2669	10.8959	11.013	11.5075	11.8044	12.6386	11.9344	12.2847	11.8508	11.3262	11.3363	11.7601
mtmr7b	1;1;1;1;1;1;1;1;1;1;1;1;1;1;1;1;1;1;1;1;1;1;1;1;1;1;1;1;1;1;1;1	15791274;15791739;15793180;15793507;15794698;15794726;15795750;15795750;15799469;15799469;15801195;15801195;15803050;15803050;15805581;15805594;15805804;15805804;15807726;15807726;15807959;15807959;15810620;15810620;15811747;15811747;15813766;15813941;15813941;15814603;15814603;15814603	15791803;15791801;15793204;15793511;15794852;15794852;15795884;15795884;15799669;15799669;15801244;15801244;15803165;15803175;15805703;15805703;15805936;15805936;15807860;15807860;15808087;15808087;15810777;15810777;15811909;15811909;15814060;15814060;15814060;15814847;15814846;15814875	-;-;-;-;-;-;-;-;-;-;-;-;-;-;-;-;-;-;-;-;-;-;-;-;-;-;-;-;-;-;-;-	2636	3.16255	2.88132	2.81182	2.78858	3.0615	3.13617	3.00155	3.12728	2.70358	2.83447	2.86761	2.70745	2.81203	2.92729	2.66267	2.5286
mtus1b	1;1;1;1;1;1;1;1;1;1;1;1;1;1;1;1;1;1;1;1;1;1;1;1;1;1;1;1;1;1;1;1;1	15855796;15866873;15871990;15875574;15881045;15897487;15897487;15907753;15907761;15911144;15911144;15911144;15911144;15916212;15916212;15916212;15916212;15919192;15919192;15919192;15919192;15919410;15919410;15919626;15919626;15920925;15920925;15920972;15921623;15921623;15921623;15923872;15923872	15856027;15867064;15872130;15875687;15881495;15897716;15897716;15907905;15907905;15911210;15911210;15911210;15911210;15916426;15916426;15916426;15916426;15919297;15919207;15919297;15919297;15919483;15919483;15919721;15919721;15921041;15921041;15921041;15921652;15921720;15921720;15923951;15924804	+;+;+;+;+;+;+;+;+;+;+;+;+;+;+;+;+;+;+;+;+;+;+;+;+;+;+;+;+;+;+;+;+	3219	50.6598	50.5678	50.2502	50.7687	33.5875	33.6912	34.0959	32.1481	16.3401	16.7585	17.3221	16.0849	29.8125	29.2579	28.8653	29.5263
pcm1	1;1;1;1;1;1;1;1;1;1;1;1;1;1;1;1;1;1;1;1;1;1;1;1;1;1;1;1;1;1;1;1;1;1;1;1;1;1;1;1;1;1;1;1;1;1;1;1;1;1;1;1;1;1;1;1;1;1;1;1;1;1;1;1;1;1;1;1;1;1;1;1;1;1;1;1;1;1;1;1;1;1;1;1;1;1;1;1;1;1;1;1;1;1;1;1;1;1;1;1;1;1;1;1;1;1;1;1;1;1;1;1;1;1;1;1;1;1;1;1;1;1;1;1;1;1;1;1;1;1;1;1;1;1;1;1;1;1;1;1;1;1;1;1;1;1;1;1;1;1;1;1;1;1;1;1;1;1;1;1	15928379;15928408;15928408;15928408;15932725;15932725;15932725;15932725;15933549;15933549;15933549;15933549;15934038;15934038;15934038;15934038;15936881;15936881;15936881;15936881;15938230;15938764;15940354;15940354;15940354;15940371;15940628;15940628;15940628;15940628;15941078;15941078;15941078;15941078;15941427;15941427;15941434;15941440;15941684;15941684;15941684;15941684;15942013;15942013;159…	15928524;15928524;15928524;15928524;15932842;15932842;15932842;15932842;15933794;15933794;15933794;15933794;15934337;15934337;15934337;15934337;15937051;15937055;15937051;15937051;15938355;15938776;15940531;15940531;15940531;15940531;15940737;15940737;15940737;15940737;15941352;15941370;15941324;15941324;15941577;15941577;15941577;15941577;15941878;15941878;15941878;15941878;15942176;15942176;159…	+;+;+;+;+;+;+;+;+;+;+;+;+;+;+;+;+;+;+;+;+;+;+;+;+;+;+;+;+;+;+;+;+;+;+;+;+;+;+;+;+;+;+;+;+;+;+;+;+;+;+;+;+;+;+;+;+;+;+;+;+;+;+;+;+;+;+;+;+;+;+;+;+;+;+;+;+;+;+;+;+;+;+;+;+;+;+;+;+;+;+;+;+;+;+;+;+;+;+;+;+;+;+;+;+;+;+;+;+;+;+;+;+;+;+;+;+;+;+;+;+;+;+;+;+;+;+;+;+;+;+;+;+;+;+;+;+;+;+;+;+;+;+;+;+;+;+;+;+;+;+;+;+;+;+;+;+;+;+;+	7150	11.8714	11.9504	12.2506	12.3667	11.7204	11.7717	12.0873	12.327	11.3434	10.4778	10.4965	10.1773	10.9923	11.2413	11.1406	11.1749
asah1b	1;1;1;1;1;1;1;1;1;1;1;1;1;1;1;1;1;1	15961317;15961943;15962089;15962765;15962985;15963820;15963820;15964642;15964642;15964868;15964868;15965108;15967243;15967403;15969232;15969516;15971614;15971934	15961848;15961999;15962212;15963116;15963116;15963901;15963901;15964696;15964696;15964916;15965012;15965153;15967317;15967481;15969318;15969606;15971660;15972107	-;-;-;-;-;-;-;-;-;-;-;-;-;-;-;-;-;-	1946	4.30681	4.61258	4.03287	4.45813	4.06464	4.38093	3.46637	4.12957	3.27957	3.046	3.80871	3.64348	4.39064	4.09384	3.64871	4.14056
frg1	1;1;1;1;1;1;1;1;1;1;1;1;1;1;1;1;1;1;1;1;1;1;1;1;1;1;1;1;1;1;1;1;1;1;1;1	15980904;15982327;15982353;15982484;15982551;15982551;15982972;15982972;15982972;15982972;15983173;15983173;15983173;15983173;15986393;15986731;15986731;15986731;15986962;15986962;15986962;15986962;15988561;15988561;15988561;15988561;15992852;15992852;15992852;15992852;15995649;15995649;15995649;15995879;15995879;15995879	15982730;15982478;15982478;15982730;15982730;15982730;15983082;15983078;15983082;15983082;15983240;15983264;15983264;15983264;15986835;15986835;15986835;15986835;15987076;15987076;15987076;15987076;15988618;15988618;15988618;15988618;15992974;15992884;15992974;15992974;15995716;15995716;15995716;15995952;15996028;15996086	-;-;-;-;-;-;-;-;-;-;-;-;-;-;-;-;-;-;-;-;-;-;-;-;-;-;-;-;-;-;-;-;-;-;-;-	3045	11.5806	11.4936	10.8391	10.9894	13.5498	13.0995	13.0752	13.7064	10.8813	10.682	10.9936	11.5811	11.8557	12.013	11.0561	11.1942
BX511093.1	1;1;1;1;1	16637558;16648357;16648549;16648763;16668040	16638131;16648461;16648635;16648794;16668218	-;-;-;-;-	977	0	0	0	0	0	0	0.0519124	0	0	0	0	0	0	0	0	0
fat1a	1;1;1;1;1;1;1;1;1;1;1;1;1;1;1;1;1;1;1;1;1;1;1;1;1;1;1;1;1;1;1;1;1;1;1;1;1;1;1;1;1;1;1;1;1;1;1;1;1;1;1;1;1;1;1;1;1;1;1;1;1;1;1;1;1;1;1;1;1;1;1;1;1;1;1;1;1;1;1;1;1;1;1;1;1;1;1;1;1;1;1;1;1;1;1;1;1;1;1;1;1;1;1;1;1;1;1;1;1;1;1;1;1;1;1;1;1;1;1;1;1;1;1;1;1;1;1;1;1;1;1;1;1;1;1;1;1;1;1;1;1;1;1;1;1;1;1;1	16683985;16683985;16683985;16683985;16686330;16686330;16686330;16686330;16686336;16719713;16719713;16719713;16719713;16719713;16742434;16742434;16742434;16742434;16742434;16752910;16752910;16752910;16752910;16752910;16756137;16756137;16756137;16756137;16756137;16758974;16758974;16758974;16758974;16758974;16786808;16786808;16786808;16786808;16786808;16787354;16787354;16787354;16787354;16787354;167…	16684084;16684084;16684084;16684084;16689613;16689613;16689613;16689613;16689613;16720027;16720027;16720027;16720027;16720027;16742495;16742495;16742495;16742495;16742495;16753239;16753239;16753239;16753239;16753239;16756347;16756347;16756347;16756347;16756347;16759113;16759113;16759113;16759113;16759113;16787083;16787083;16787083;16787083;16787083;16787564;16787564;16787564;16787564;16787564;167…	+;+;+;+;+;+;+;+;+;+;+;+;+;+;+;+;+;+;+;+;+;+;+;+;+;+;+;+;+;+;+;+;+;+;+;+;+;+;+;+;+;+;+;+;+;+;+;+;+;+;+;+;+;+;+;+;+;+;+;+;+;+;+;+;+;+;+;+;+;+;+;+;+;+;+;+;+;+;+;+;+;+;+;+;+;+;+;+;+;+;+;+;+;+;+;+;+;+;+;+;+;+;+;+;+;+;+;+;+;+;+;+;+;+;+;+;+;+;+;+;+;+;+;+;+;+;+;+;+;+;+;+;+;+;+;+;+;+;+;+;+;+;+;+;+;+;+;+	16426	5.95179	5.85601	6.01999	5.84876	6.72204	6.9296	6.66942	6.96289	5.12217	5.01265	5.02021	4.9696	6.19027	5.60924	5.8654	5.57823
BX537280.1	1;1	16773019;16773460	16773160;16773518	-;-	201	0.665374	0.429396	0	0.21262	0.265893	1.02823	0.504661	0.25794	0.793788	0.247817	0.244201	0.46414	0.281512	0.415025	0.203019	0
casp3a	1;1;1;1;1;1;1;1;1;1;1;1;1;1;1;1;1;1;1;1;1	16834405;16834441;16834441;16834994;16835011;16835032;16836177;16836177;16836177;16836177;16838231;16838231;16838231;16838231;16838468;16838468;16838468;16838468;16838749;16838749;16841353	16834516;16834516;16834516;16835280;16835280;16835280;16836319;16836319;16836319;16836319;16838359;16838359;16838359;16838359;16838643;16838590;16838643;16838605;16838875;16838875;16843370	+;+;+;+;+;+;+;+;+;+;+;+;+;+;+;+;+;+;+;+;+	2992	4.54443	4.42793	4.22592	4.71359	3.87615	3.62646	4.05137	4.22809	3.92835	4.22862	3.7404	3.61694	3.17718	3.87546	4.39165	3.8069
acsl1a	1;1;1;1;1;1;1;1;1;1;1;1;1;1;1;1;1;1;1;1;1;1;1;1;1;1;1;1;1;1;1;1;1;1;1;1;1;1;1;1;1;1;1;1;1;1;1;1;1;1;1	16844514;16845994;16849113;16849113;16849952;16849952;16850511;16850511;16850604;16851574;16851574;16851574;16853631;16853631;16853631;16853835;16853835;16853835;16854102;16854102;16854102;16855773;16855773;16856003;16856003;16857815;16857815;16859693;16859693;16860006;16860006;16860959;16860959;16861092;16861092;16862247;16862247;16862456;16862456;16863007;16863007;16863007;16863179;16863179;168…	16846852;16846852;16849184;16849184;16850053;16850053;16850654;16850654;16850654;16851690;16851690;16851690;16853719;16853719;16853719;16853907;16853907;16853907;16854330;16854197;16854197;16855907;16855907;16856137;16856137;16857892;16857892;16859766;16859766;16860057;16860057;16860991;16860991;16861267;16861267;16862346;16862346;16862557;16862557;16863071;16863071;16863071;16863293;16863293;168…	-;-;-;-;-;-;-;-;-;-;-;-;-;-;-;-;-;-;-;-;-;-;-;-;-;-;-;-;-;-;-;-;-;-;-;-;-;-;-;-;-;-;-;-;-;-;-;-;-;-;-	4809	4.01397	3.42793	3.9529	3.98128	4.50094	3.71746	4.66158	3.93508	3.81543	3.69777	3.68465	3.8217	3.92993	3.66881	3.92031	3.4212
helt	1;1;1;1	16900455;16901201;16901388;16901580	16900674;16901305;16901484;16902108	+;+;+;+	951	0.515648	0.635289	0.641848	0.719017	0.505784	0.434645	0.533317	0.654209	1.45403	0.995175	0.87743	1.22624	0.654494	0.921041	0.729461	1.02027
dkey-256e7.5	1;1;1;1;1;1;1;1;1;1;1;1;1;1;1;1;1;1;1;1;1;1;1	16925078;16925078;16926778;16926778;16927730;16927730;16931204;16931204;16939192;16939192;16939907;16939907;16957202;16959451;16966404;16970024;16974996;16975223;16975372;16979823;16980157;16981576;16981576	16925577;16925577;16926925;16926925;16927902;16927902;16931447;16931447;16939316;16939316;16940006;16940032;16957286;16959559;16966600;16970171;16975115;16975300;16975472;16980251;16980251;16982100;16982033	-;-;-;-;-;-;-;-;-;-;-;-;-;-;-;-;-;-;-;-;-;-;-	3108	0.200811	0.124964	0.224452	0.178756	0.171958	0.199492	0.277417	0.350311	0.0171119	0.0961605	0.0473788	0.0900503	0.0546177	0.0805212	0.157556	0.0542935
slc25a4	1;1;1;1;1;1;1;1;1	16981673;16983646;16983808;16984745;16984745;16985312;16985312;16985532;16985532	16982184;16983992;16983992;16985231;16985231;16985452;16985452;16986152;16985887	+;+;+;+;+;+;+;+;+	2108	299.647	302.755	307.205	298.122	352.637	355.821	355.366	352.396	410.585	395.535	389.113	393.703	438.66	349.885	354.195	349.976
cfap97	1;1;1;1;1	16988107;16990246;16995705;16996067;17000120	16988638;16990384;16995994;16996921;17000336	-;-;-;-;-	2033	5.50398	4.37274	4.18198	5.0031	5.0211	4.80341	5.1891	4.97293	4.57804	4.43473	3.54915	4.543	4.6759	4.92395	4.47611	4.04637
ankrd37	1;1;1;1	17002489;17002812;17003138;17005164	17002646;17002964;17003229;17005836	+;+;+;+	1076	1.03578	0.802124	0.931966	1.23126	1.1424	1.24849	0.942722	0.963681	0.889691	0.786979	1.27729	1.30054	1.10433	1.08539	1.02396	1.01937
ufsp2	1;1;1;1;1;1;1;1;1;1;1;1;1;1;1;1;1;1;1;1;1;1;1;1;1;1;1;1;1;1;1;1;1;1;1;1;1;1;1;1;1	17006534;17006540;17006545;17006550;17008280;17008280;17008280;17008280;17008940;17008940;17008940;17009495;17009495;17009495;17009495;17009710;17009710;17009710;17009710;17011179;17011179;17011179;17011584;17015626;17015626;17015635;17017616;17017616;17017616;17017855;17017855;17017855;17018002;17018002;17018002;17018174;17018336;17018338;17018338;17018509;17018655	17006945;17006945;17006945;17006945;17008404;17008404;17008404;17008404;17009016;17009016;17009016;17009619;17009619;17009619;17009619;17009874;17009873;17009874;17009874;17011325;17011325;17011325;17011592;17015818;17015818;17015818;17017770;17017770;17017770;17017915;17017915;17017915;17018104;17018185;17018094;17018185;17018424;17018416;17018416;17018699;17018739	-;-;-;-;-;-;-;-;-;-;-;-;-;-;-;-;-;-;-;-;-;-;-;-;-;-;-;-;-;-;-;-;-;-;-;-;-;-;-;-;-	1973	2.21432	2.16537	2.27612	2.33935	2.08577	2.25215	2.67345	2.6015	2.69558	2.24693	2.43805	2.93163	2.03622	2.13518	2.31646	2.13817
dkey-256e7.8	1;1;1	17019754;17020195;17022498	17020103;17021220;17022556	-;-;-	1435	0.0310663	0.090218	0.0303831	0.0297816	0.0372435	0.0720118	0.141375	0.0722593	0	0.0347116	0.0684104	0.16253	0.0394314	0.0290662	0	0.0587959
pdlim3a	1;1;1;1;1;1;1	17028916;17031384;17032024;17032293;17032561;17035237;17042793	17029625;17031495;17032157;17032480;17032636;17035388;17042924	-;-;-;-;-;-;-	1504	0.444615	0.143465	0.318882	0.426229	0.390884	0.240478	0.337224	0.551554	0.388977	0.298072	0.16318	0.434205	0.188112	0.249594	0.271322	0.252443
sorbs2a	1;1;1;1;1;1;1;1;1;1;1;1;1;1;1;1;1;1;1;1;1;1;1;1;1;1;1;1;1;1;1;1;1;1;1;1;1;1;1;1	17054719;17054813;17056576;17056576;17056764;17056764;17064189;17064189;17064445;17064445;17064674;17064674;17066962;17066962;17067337;17067337;17068178;17068178;17070304;17070304;17073475;17073475;17077541;17077541;17086225;17091166;17091166;17091349;17091349;17093150;17093150;17093893;17093893;17096508;17096508;17099934;17099934;17104332;17106691;17110582	17055073;17055073;17056682;17056682;17056801;17056801;17064359;17064359;17064573;17064573;17064788;17064788;17067059;17067059;17067398;17067398;17069845;17069845;17070479;17070479;17073521;17073521;17077597;17077597;17086308;17091280;17091280;17091553;17091553;17093200;17093200;17093959;17093959;17096683;17096683;17100060;17100060;17105059;17106815;17110677	-;-;-;-;-;-;-;-;-;-;-;-;-;-;-;-;-;-;-;-;-;-;-;-;-;-;-;-;-;-;-;-;-;-;-;-;-;-;-;-	4797	0.381026	0.251891	0.454449	0.302907	0.378802	0.376985	0.634377	0.281008	0.288259	0.311514	0.358132	0.213928	0.41285	0.408666	0.450858	0.492478
CR774194.1	1;1	17165443;17168952	17165941;17168991	+;+	539	0.165418	0.240191	0.16178	0.0792886	0.297465	0.0958598	0.0940973	0	0	0.092414	0	0	0.10498	0.154768	0.151417	0.234802
tlr3	1;1;1;1;1	17200007;17201147;17202059;17202756;17204855	17200208;17201627;17202253;17204602;17205290	+;+;+;+;+	3161	0.0282063	0.0136521	0.013793	0.0135199	0	0.114419	0.0481352	0.0164018	0.0504749	0.0472741	0.0621126	0.0147567	0.053702	0.0131952	0.0129095	0
cyp4v8	1;1;1;1;1;1;1;1;1;1;1;1;1;1;1	17207369;17208040;17208795;17209868;17210729;17213407;17213616;17216122;17216279;17217644;17217644;17218287;17218287;17218643;17218643	17207609;17208152;17208880;17210058;17210798;17213533;17213789;17216381;17216381;17217778;17217778;17218466;17218466;17219708;17218802	+;+;+;+;+;+;+;+;+;+;+;+;+;+;+	2643	0	0	0.0164963	0	0	0.0390983	0.0191897	0	0	0.0376929	0	0.0176489	0.021409	0	0	0
CR391953.2	1;1;1;1;1	17273177;17273177;17274719;17274719;17275289	17274015;17274015;17275509;17274870;17275509	+;+;+;+;+	1630	0	0	0	0.0262187	0	0	0	0	0	0	0	0	0	0	0	0
CR391953.3	1;1;1;1;1;1	17276219;17276447;17276667;17276779;17276779;17277050	17276361;17276687;17276687;17277338;17276953;17277338	+;+;+;+;+;+	944	0	0.0457143	0.0461862	0.0452718	0	0.109467	0	0	0	0	0	0	0	0	0	0
CR391953.1	1;1;1	17279942;17281720;17281988	17280382;17281889;17282335	-;-;-	959	0	0	0	0	0	0	0	0	0	0	0	0	0	0	0.0425515	0
AL929210.3	1;1;1;1;1;1;1	17472180;17472180;17473989;17473989;17474127;17474139;17475605	17472940;17472940;17474028;17474028;17474270;17476163;17476163	+;+;+;+;+;+;+	2838	0.0157083	0	0.0307257	0	0.0376635	0.0364119	0.0357424	0	0.0374797	0.0175515	0.0345909	0	0	0.014697	0	0
AL929210.4	1;1;1;1;1;1;1	17478502;17478502;17479066;17479332;17479332;17479467;17479659	17479240;17478969;17479240;17479574;17479391;17479574;17479843	-;-;-;-;-;-;-	1167	0.152802	0.29583	0.186803	0.146483	0.0915929	0.0442746	0.130382	0	0.0911461	0.256098	0.168242	0.319767	0.14546	0.142965	0.209804	0.216895
AL929210.2	1;1;1	17480678;17481145;17482004	17480727;17481296;17482738	-;-;-	937	0	0	0	0	0	0	0	0	0	0	0.104769	0.0497824	0	0	0	0
AL929210.1	1;1;1;1;1;1	17494675;17541396;17541570;17541737;17544622;17544707	17494930;17541513;17541856;17541856;17544650;17544734	-;-;-;-;-;-	718	0.186268	0	0.060724	0	0	0.0719616	0	0.072209	0	0	0.0683628	0	0	0.116184	0.0568341	0.0587549
mtnr1aa	1;1;1;1;1	17558398;17559677;17561444;17643529;17643529	17559790;17559790;17561732;17643901;17643941	-;-;-;-;-	2095	0.106396	0.0205987	0.0208114	0.0611979	0.0255105	0.098651	0.0726278	0.0742425	0.025386	0.0237762	0.070288	0	0.0270091	0.0398186	0.0194782	0.0402731
klf3	1;1;1;1;1;1;1;1;1;1;1;1;1;1;1;1;1;1	17586972;17718557;17901209;17902622;17905625;17905625;17908183;17908183;17908569;17908569;17910813;17910813;17912698;17913325;17913325;17921944;17921944;17921944	17586983;17718610;17903451;17903451;17905764;17905764;17908321;17908321;17908722;17908722;17911154;17911154;17913373;17913373;17913373;17922126;17922037;17922096	-;-;-;-;-;-;-;-;-;-;-;-;-;-;-;-;-;-	3943	13.8726	13.7025	13.3133	14.0251	11.0603	10.47	11.165	10.3087	14.9718	14.8941	15.5855	14.5747	13.8913	12.2284	12.6053	12.1968
klhl5	1;1;1;1;1;1;1;1;1;1;1	17670896;17675295;17680339;17682684;17684671;17691520;17706371;17711005;17712756;17728240;17752662	17671097;17675466;17680551;17682846;17684895;17691706;17706583;17711201;17712892;17728422;17753224	-;-;-;-;-;-;-;-;-;-;-	2455	0.16343	0.298828	0.124317	0.278527	0.304775	0.189416	0.227252	0.274541	0.324952	0.344924	0.119962	0.304007	0.391824	0.254847	0.299195	0.27494
dkey-192k22.2	1;1;1;1;1;1	17857927;17863170;17863476;17865008;17867505;17870304	17858033;17863367;17863637;17865121;17867591;17870384	+;+;+;+;+;+	749	0.119039	0.230463	0.291053	0.228233	0.214063	0.275933	0.203145	0.207661	0.142013	0.199511	0.458734	0.249111	0.37773	0.668251	0.653782	0
fam114a1	1;1;1;1;1;1;1;1;1;1;1;1;1;1;1;1;1;1;1;1;1;1;1;1;1;1;1;1;1;1;1;1;1;1;1	17878570;17882810;17883681;17883681;17885314;17885314;17885314;17885480;17885480;17885480;17888116;17888116;17888116;17888435;17888435;17888435;17891145;17891184;17891184;17892001;17892001;17892001;17892011;17893309;17893309;17893599;17893599;17893599;17894035;17894035;17894035;17894207;17894207;17894207;17898934	17883324;17883324;17883734;17883734;17885386;17885386;17885386;17885619;17885619;17885619;17888301;17888301;17888301;17888520;17888520;17888520;17891310;17891310;17891310;17892109;17892153;17892153;17892153;17893443;17893443;17893780;17893780;17893780;17894119;17894119;17894119;17894261;17894506;17894506;17899131	-;-;-;-;-;-;-;-;-;-;-;-;-;-;-;-;-;-;-;-;-;-;-;-;-;-;-;-;-;-;-;-;-;-;-	6513	6.22191	6.07592	6.06501	6.25989	7.3442	7.36194	7.53807	7.10863	7.16956	7.4797	7.46856	7.12618	7.01979	7.53124	6.74163	6.75573
tbc1d1	1;1;1;1;1;1;1;1;1;1;1;1;1;1;1;1;1;1;1;1;1;1;1;1;1;1;1;1;1;1;1;1;1;1;1;1;1;1;1;1;1;1;1;1;1;1;1;1;1;1;1;1;1;1;1;1;1;1;1;1;1;1;1;1;1;1;1;1;1;1;1;1;1;1	17952411;17952411;17952411;17957633;17957633;17957633;17962091;17962091;17962091;17965126;17965126;17965126;17967098;17967098;17967098;17974852;17974852;17974852;17975880;17975880;17975880;17996820;17996820;17996820;18005477;18005477;18005477;18006718;18008917;18008917;18011533;18011533;18011533;18016103;18016103;18016103;18016325;18016325;18016325;18018721;18018721;18018721;18019398;18019398;180…	17953867;17953867;17953867;17957809;17957809;17957809;17962260;17962260;17962260;17965285;17965285;17965285;17967342;17967342;17967342;17975013;17975013;17975013;17976041;17976041;17976041;17997008;17997008;17997008;18005607;18005607;18005607;18006837;18009015;18009015;18011813;18011813;18011813;18016189;18016189;18016189;18016435;18016435;18016435;18018831;18018831;18018831;18019489;18019489;180…	-;-;-;-;-;-;-;-;-;-;-;-;-;-;-;-;-;-;-;-;-;-;-;-;-;-;-;-;-;-;-;-;-;-;-;-;-;-;-;-;-;-;-;-;-;-;-;-;-;-;-;-;-;-;-;-;-;-;-;-;-;-;-;-;-;-;-;-;-;-;-;-;-;-	5272	5.85156	5.51707	5.8304	5.81223	4.52129	5.06688	4.46384	4.74993	4.65055	4.89419	4.77624	4.84864	5.66699	5.35616	5.37177	5.4813
pgm2	1;1;1;1;1;1;1;1;1;1;1;1;1	18086231;18091552;18091767;18092053;18094642;18095407;18095665;18096273;18098541;18098841;18104455;18106504;18110781	18087807;18091685;18091956;18092182;18094735;18095590;18095762;18096462;18098734;18098924;18104646;18106671;18110982	-;-;-;-;-;-;-;-;-;-;-;-;-	3437	3.25563	3.8923	3.58998	3.70541	4.57162	4.70533	4.42698	4.55557	3.68279	4.28981	3.75596	3.88152	5.13652	3.64067	3.98927	4.16092
dkey-167i21.2	1;1;1;1;1;1;1;1;1;1;1;1;1;1	18117954;18117954;18117954;18117957;18117958;18118312;18118312;18118312;18118312;18118312;18118505;18118509;18118509;18118509	18118232;18118232;18118232;18118232;18118268;18118429;18118547;18118427;18118429;18118424;18118547;18118547;18118580;18118546	-;-;-;-;-;-;-;-;-;-;-;-;-;-	584	0	0	0	0	0	0	0	0	0	0	0	0.0798734	0.0968904	0	0	0.0722364
slc25a51a	1;1	18118742;18122852	18119078;18123869	+;+	1355	0.427706	0.477722	0.257416	0.346939	0.354982	0.724502	0.411736	0.267839	0.2355	0.698459	0.398472	0.447527	0.292316	0.184694	0.542084	0.311336
195282	1;1;1;1;1;1;1;1	18148525;18148699;18151068;18151068;18151215;18151215;18155952;18155952	18149267;18149264;18151122;18151122;18151309;18151309;18156018;18156092	-;-;-;-;-;-;-;-	1034	0.689827	0.459088	0.379495	0.743963	0.72362	0.749542	0.588608	0.701977	0.771525	0.529906	0.379764	0.721796	0.547234	0.766431	0.631441	0.489587
rnf38	1;1;1;1;1;1;1;1;1;1;1;1;1	18170123;18174491;18201676;18227294;18228554;18230728;18231283;18233118;18233367;18235462;18235650;18236757;18240073	18170248;18175100;18201737;18227487;18228809;18230907;18231441;18233279;18233470;18235549;18235771;18236856;18240734	+;+;+;+;+;+;+;+;+;+;+;+;+	2825	2.50911	2.23027	2.42307	2.60201	2.59182	2.37766	2.60325	2.71618	2.14618	2.59194	2.11975	2.06399	3.28488	2.43616	2.25341	2.55356
BX323984.1	1;1;1;1;1;1;1;1;1;1;1;1;1	18249462;18251371;18251526;18251628;18251628;18251800;18252038;18252372;18252372;18252430;18252596;18252746;18253549	18251207;18251526;18251526;18251714;18251910;18251910;18252132;18252378;18252672;18252510;18252672;18252869;18253921	-;-;-;-;-;-;-;-;-;-;-;-;-	3078	0.159318	0.168243	0.16998	0.194383	0.0694535	0.134291	0.1483	0.202129	0.0863934	0.307476	0.111628	0.0757733	0.128684	0.121959	0.119318	0.137057
limch1a	1;1;1;1;1;1;1;1;1;1;1;1;1;1;1;1;1;1;1;1;1;1;1;1;1;1	18272813;18272878;18304548;18304548;18305610;18305610;18306077;18306077;18309018;18309131;18309321;18314225;18341421;18341641;18343382;18353394;18354721;18362518;18365537;18365701;18367293;18368494;18368842;18372574;18372754;18373191	18273134;18273134;18304618;18304618;18305679;18305679;18306609;18306183;18309048;18309241;18309522;18314456;18341553;18341798;18343853;18353700;18354839;18362631;18365629;18365906;18367390;18368602;18368928;18372682;18372856;18373390	+;+;+;+;+;+;+;+;+;+;+;+;+;+;+;+;+;+;+;+;+;+;+;+;+;+	3880	8.45643	9.2537	8.95594	9.08702	10.7991	11.0794	10.7058	10.8102	9.56759	8.85816	9.13376	9.36528	11.2147	11.5455	12.1474	11.2097
phox2ba	1;1;1	18381389;18385521;18386759	18381810;18385708;18387020	-;-;-	872	0.0511239	0.0989777	0	0	0	0	0	0.0594565	0	0	0	0	0	0	0.0935938	0
exosc9	1;1;1;1;1;1;1;1;1;1;1;1;1;1;1;1;1;1;1;1;1;1;1;1;1;1;1;1;1;1;1	18390564;18390564;18390595;18390883;18390883;18390883;18391353;18391353;18391569;18391569;18391569;18393544;18393544;18393544;18393783;18393783;18395398;18395415;18395415;18397049;18397049;18397049;18397365;18397365;18397365;18397644;18397644;18398910;18398910;18399084;18399084	18390736;18390736;18390736;18390977;18390977;18390977;18391472;18391472;18391671;18391671;18391671;18393681;18393747;18393681;18393865;18393865;18395547;18395547;18395547;18397137;18397137;18397137;18397386;18397511;18397511;18397762;18397762;18398967;18398967;18399218;18399218	+;+;+;+;+;+;+;+;+;+;+;+;+;+;+;+;+;+;+;+;+;+;+;+;+;+;+;+;+;+;+	1476	13.6519	12.9229	13.1154	13.1163	15.7509	16.3827	14.9475	15.8418	14.3409	12.689	13.1358	14.2214	11.5391	12.9143	11.8882	11.0324
ptpn9b	1;1;1;1;1;1;1;1;1;1;1;1;1	18401611;18405393;18405634;18408339;18408561;18411597;18412150;18414319;18415186;18415349;18416011;18417934;18419508	18401671;18405536;18405723;18408463;18408666;18411707;18412979;18414415;18415255;18415427;18416161;18418141;18419997	+;+;+;+;+;+;+;+;+;+;+;+;+	2562	4.81994	4.58156	4.83308	5.02096	5.86179	5.28382	5.04809	5.07937	5.27271	4.66615	5.46022	4.98869	5.14601	5.82833	5.31987	5.61493
ptprdb	1;1;1;1;1;1;1;1;1;1;1;1;1;1;1;1;1;1;1;1;1;1;1;1;1;1;1;1;1;1;1;1;1;1;1;1;1;1;1;1;1;1;1;1;1;1;1;1;1;1;1;1;1;1;1;1;1;1;1;1;1;1;1;1;1;1;1;1;1;1;1;1;1;1;1;1;1;1;1;1;1;1;1;1;1;1;1;1;1;1;1;1;1;1;1;1;1;1;1;1;1;1;1;1;1;1;1;1;1;1;1;1;1;1;1;1;1;1;1;1;1;1;1;1;1;1;1;1;1;1;1;1;1;1;1;1;1;1;1;1;1;1;1;1;1;1;1;1;1;1;1;1;1;1;1;1;1;1;1;1;1;1;1;1;1;1;1;1;1;1;1;1;1;1	18429983;18430673;18430673;18430673;18430673;18431161;18431161;18431161;18431161;18431161;18435009;18435009;18435009;18435009;18435009;18435701;18435701;18435701;18435701;18435701;18437421;18437421;18437421;18437421;18437421;18437632;18437632;18437632;18437632;18437632;18439869;18439869;18439869;18439869;18439869;18444267;18444267;18444267;18444267;18444267;18448149;18448149;18448149;18448149;184…	18430741;18430741;18430741;18430741;18430741;18431296;18431296;18431296;18431296;18431296;18435163;18435163;18435163;18435163;18435163;18435826;18435826;18435826;18435826;18435826;18437547;18437547;18437547;18437547;18437547;18437810;18437810;18437810;18437810;18437810;18440154;18440154;18440154;18440154;18440154;18444421;18444421;18444421;18444421;18444421;18448268;18448268;18448268;18448268;184…	-;-;-;-;-;-;-;-;-;-;-;-;-;-;-;-;-;-;-;-;-;-;-;-;-;-;-;-;-;-;-;-;-;-;-;-;-;-;-;-;-;-;-;-;-;-;-;-;-;-;-;-;-;-;-;-;-;-;-;-;-;-;-;-;-;-;-;-;-;-;-;-;-;-;-;-;-;-;-;-;-;-;-;-;-;-;-;-;-;-;-;-;-;-;-;-;-;-;-;-;-;-;-;-;-;-;-;-;-;-;-;-;-;-;-;-;-;-;-;-;-;-;-;-;-;-;-;-;-;-;-;-;-;-;-;-;-;-;-;-;-;-;-;-;-;-;-;-;-;-;-;-;-;-;-;-;-;-;-;-;-;-;-;-;-;-;-;-;-;-;-;-;-;-	7373	0.181392	0.17559	0.230624	0.237651	0.260952	0.301335	0.227005	0.281275	0.201973	0.222944	0.186405	0.202451	0.230235	0.203657	0.265663	0.217424
BX546494.1	1;1;1;1	18559421;18563361;18575841;18580816	18559886;18563442;18575863;18581351	-;-;-;-	1107	0.0805422	0	0.0393856	0	0	0	0	0	0	0	0	0	0.102229	0	0	0
dkeyp-118a3.2	1;1;1;1;1;1;1	18610304;18614476;18622174;18622345;18624634;18636043;18636221	18610507;18615435;18622245;18622524;18624754;18636123;18638595	+;+;+;+;+;+;+	3993	20.1632	21.5285	20.3531	20.9562	21.8436	22.994	21.301	22.4108	22.0966	22.4418	20.3074	22.1256	25.9467	26.6367	26.5097	27.2788
tyrp1b	1;1;1;1;1;1;1;1	18639900;18642039;18643667;18645511;18647948;18648251;18648544;18652603	18639977;18642394;18643989;18645715;18648115;18648430;18648693;18653111	+;+;+;+;+;+;+;+	1969	9.55449	11.1338	10.4737	10.8523	10.6943	10.5489	10.2004	11.2697	11.4255	11.2575	11.2179	11.5845	17.8172	15.5486	16.1238	15.7689
rbm47	1;1;1;1;1;1;1;1;1;1;1;1	18660111;18668228;18668268;18670938;18673083;18673083;18675732;18676060;18695148;18695173;18709646;18709646	18665407;18668418;18668418;18671141;18673237;18673551;18676455;18676233;18695264;18695264;18709878;18709865	-;-;-;-;-;-;-;-;-;-;-;-	7235	2.24903	2.05184	2.19958	2.10286	1.54387	1.59255	1.7946	1.52636	1.58044	1.73496	1.50612	1.46353	2.47922	2.11577	2.06432	1.98831
lap3	1;1;1;1;1;1;1;1;1;1;1;1;1	18725443;18729611;18729849;18730003;18731796;18731975;18732181;18733238;18733488;18736053;18738003;18738153;18738361	18726045;18729723;18729928;18730105;18731884;18732099;18732339;18733402;18733647;18736158;18738057;18738268;18738573	-;-;-;-;-;-;-;-;-;-;-;-;-	2087	6.25873	5.645	4.97209	5.7337	6.76058	5.91699	5.92971	6.26028	6.16697	5.72816	6.09146	6.30292	6.37146	5.556	5.35749	5.27578
clockb	1;1;1;1;1;1;1;1;1;1;1;1;1;1;1;1;1;1;1;1;1;1;1;1;1;1;1;1;1;1;1;1;1;1;1;1;1;1;1;1;1;1;1;1;1;1;1;1;1;1;1	18740067;18740070;18741261;18741261;18741271;18742759;18742759;18742759;18744481;18744481;18744481;18746879;18746879;18747131;18747131;18747347;18747347;18750995;18750995;18751204;18751204;18751469;18751469;18751636;18751636;18753402;18753402;18753640;18753640;18761433;18761433;18761663;18761663;18761870;18761870;18765030;18765030;18765990;18765990;18766043;18768791;18768791;18768791;18768988;187…	18740415;18740415;18741367;18741367;18741367;18742818;18742818;18742818;18744629;18744740;18744629;18746970;18746970;18747220;18747220;18747464;18747464;18751108;18751108;18751322;18751322;18751551;18751551;18751742;18751742;18753549;18753549;18753715;18753715;18761571;18761571;18761757;18761757;18761983;18761983;18765170;18765170;18766223;18766223;18766223;18768900;18768900;18768900;18769268;187…	+;+;+;+;+;+;+;+;+;+;+;+;+;+;+;+;+;+;+;+;+;+;+;+;+;+;+;+;+;+;+;+;+;+;+;+;+;+;+;+;+;+;+;+;+;+;+;+;+;+;+	3682	9.16543	9.14186	8.73891	8.06678	8.72355	8.81254	8.62296	9.16669	6.47103	6.4124	6.49216	6.09363	8.20637	7.17067	7.94637	7.13794
kitb	1;1;1;1;1;1;1;1;1;1;1;1;1;1;1;1;1;1;1;1;1;1;1;1	18780091;18780336;18784293;18784505;18786954;18787225;18787424;18787596;18790947;18791398;18792358;18792576;18796620;18797953;18798170;18801410;18801881;18802149;18803987;18804317;18806851;18806851;18809331;18809331	18780249;18780441;18784392;18784616;18787076;18787325;18787485;18787734;18791057;18791502;18792484;18792682;18796804;18798067;18798285;18801596;18802049;18802288;18804601;18804601;18807120;18807120;18809441;18809414	-;-;-;-;-;-;-;-;-;-;-;-;-;-;-;-;-;-;-;-;-;-;-;-	3260	0.492295	0.4236	0.454722	0.4195	0.639366	0.507175	0.871237	0.508918	0.456793	0.259751	0.346302	0.257555	0.503354	0.409423	0.58832	0.439977
clrn2	1;1;1	18822291;18824317;18824586	18822791;18824496;18824854	+;+;+	950	0.563117	1.04479	0.50484	0.944703	0.900117	0.870206	0.533878	0.764047	0.671795	0.367029	0.413343	0.491011	0.357373	0.746389	0.644319	0.710502
smc2	1;1;1;1;1;1;1;1;1;1;1;1;1;1;1;1;1;1;1;1;1;1;1;1;1;1;1	18842183;18845362;18846358;18846358;18846599;18846599;18847463;18847606;18847802;18848435;18851525;18852957;18855154;18855683;18855907;18856896;18857109;18857652;18857873;18858108;18860420;18860676;18861289;18864438;18864656;18865004;18868304	18842369;18845624;18846507;18846507;18846702;18846721;18847501;18847716;18847846;18848668;18851674;18853190;18855313;18855800;18856045;18857015;18857313;18857787;18857997;18858301;18860563;18860870;18861489;18864554;18864816;18865151;18868864	+;+;+;+;+;+;+;+;+;+;+;+;+;+;+;+;+;+;+;+;+;+;+;+;+;+;+	4260	17.8006	16.3601	17.1329	17.3254	19.3203	19.5637	19.0373	19.0954	14.457	14.5926	15.5895	15.5268	19.0739	18.5737	18.0949	19.36
EXOC1L	1;1;1	18842207;18842568;18843863	18842369;18842731;18844422	+;+;+	887	2.56323	2.18934	2.9001	3.0354	2.47038	2.33003	2.57309	2.7472	1.97865	2.58322	2.87756	2.41907	2.99825	2.25714	1.84022	2.23534
dkey-245p14.7	1;1;1;1;1;1;1;1;1;1;1;1;1;1;1;1;1;1;1;1;1;1;1;1;1;1;1;1;1;1;1;1;1;1;1;1;1;1;1;1;1;1;1;1;1;1;1;1;1;1;1;1;1;1;1;1;1;1;1;1;1;1;1;1;1;1;1;1;1;1;1;1;1;1;1;1;1;1;1;1;1;1;1;1;1;1;1;1;1;1;1;1;1;1;1;1;1;1;1;1;1;1	18869815;18873382;18873705;18876534;18876754;18877090;18877252;18877363;18877432;18877432;18878146;18878146;18878146;18878303;18879623;18879623;18879623;18880081;18880081;18880081;18880237;18880237;18881394;18881394;18881544;18881544;18881830;18881830;18882616;18882751;18882751;18883470;18883470;18883470;18883683;18883683;18883683;18883816;18883816;18883816;18884840;18884840;18885013;18885013;188…	18870709;18873534;18873793;18876639;18876898;18877282;18877282;18877475;18877475;18877475;18878225;18878357;18878357;18878357;18879814;18879814;18879814;18880147;18880186;18880147;18880328;18880328;18881460;18881460;18881633;18881633;18881895;18881922;18882901;18882901;18882901;18883588;18883588;18883588;18883730;18883730;18883730;18883877;18883921;18883921;18884919;18884919;18885180;18885180;188…	-;-;-;-;-;-;-;-;-;-;-;-;-;-;-;-;-;-;-;-;-;-;-;-;-;-;-;-;-;-;-;-;-;-;-;-;-;-;-;-;-;-;-;-;-;-;-;-;-;-;-;-;-;-;-;-;-;-;-;-;-;-;-;-;-;-;-;-;-;-;-;-;-;-;-;-;-;-;-;-;-;-;-;-;-;-;-;-;-;-;-;-;-;-;-;-;-;-;-;-;-;-	6644	3.39517	3.19565	3.30083	3.60855	3.59568	3.24289	3.58021	3.80027	3.08985	3.01386	3.02899	3.04702	3.71322	2.9192	3.07096	2.78108
BX548248.1	1;1;1;1	18907688;18907820;18908357;18909226	18907708;18907888;18908361;18909310	+;+;+;+	180	0	0	0	0	0	0	0	0	0	0	0	0	0.314355	0.231722	0	0.234367
fbxo10	1;1;1;1;1;1;1;1;1;1;1;1;1;1;1;1;1;1;1;1;1;1;1;1;1;1;1;1;1;1;1	18909330;18909452;18909452;18911481;18911481;18911481;18913732;18913732;18913732;18916548;18916548;18916548;18918426;18918426;18921804;18921804;18922029;18922029;18923769;18923769;18923862;18926127;18926127;18926127;18932984;18936212;18936212;18936212;18939039;18939039;18939039	18909547;18909547;18909547;18912109;18912109;18912109;18914550;18914550;18914550;18916736;18916697;18916697;18918562;18918562;18921874;18921874;18922181;18922181;18924071;18924071;18924071;18926437;18926437;18926437;18933136;18936393;18936393;18936393;18939149;18939216;18939412	+;+;+;+;+;+;+;+;+;+;+;+;+;+;+;+;+;+;+;+;+;+;+;+;+;+;+;+;+;+;+	3539	0.995147	0.938931	0.850067	1.24382	1.23833	1.34318	1.23249	1.06944	0.946758	1.04154	1.20665	1.0149	1.18316	0.990008	1.19919	0.882104
polr1e	1;1;1;1;1;1;1;1;1;1;1;1;1;1;1;1;1;1;1;1;1;1;1;1;1;1;1;1;1;1	18944375;18944375;18946437;18946844;18946844;18947060;18947060;18947060;18947305;18947305;18947305;18947318;18948745;18948745;18948745;18948745;18948927;18948927;18948927;18950804;18950804;18952664;18952664;18954517;18954517;18954682;18954872;18954872;18955198;18955198	18944662;18944685;18946975;18946975;18946975;18947141;18947141;18947141;18947435;18947435;18947435;18947435;18948841;18948841;18948841;18948814;18949037;18949013;18949037;18950948;18950948;18952716;18952716;18954758;18954602;18954758;18954975;18954975;18955245;18955290	-;-;-;-;-;-;-;-;-;-;-;-;-;-;-;-;-;-;-;-;-;-;-;-;-;-;-;-;-;-	1908	4.46268	4.54613	4.04464	4.50212	4.98591	4.92854	5.18349	4.56506	4.32048	4.8558	4.78497	4.76729	4.83396	3.91304	4.51271	4.42202
tmem192	1;1;1;1;1;1	18956608;18957279;18959134;18960860;18970972;18971967	18956715;18957431;18959395;18960997;18971074;18972837	+;+;+;+;+;+	1635	1.99043	2.05874	1.86666	2.03881	1.73245	2.1489	1.89225	2.12458	1.4963	1.94979	2.01141	1.3409	1.86883	0.994917	1.22296	1.29009
apela	1;1;1;1;1	18975010;18975011;18977735;18980555;18980555	18975378;18975378;18977824;18980963;18980933	-;-;-;-;-	868	2.4139	2.13783	2.26036	2.51102	1.29301	1.8453	1.8698	1.01542	0.735259	1.03295	0.904783	1.12853	2.54237	1.92212	1.69245	1.94406
BX323590.2	1;1;1;1;1;1	18996812;18997929;18999084;18999084;19001323;19001561	18998681;18998681;18999211;18999211;19001389;19001783	-;-;-;-;-;-	2288	0.876794	0.886473	1.00996	0.989964	1.42487	1.44527	1.10836	0.974379	1.18548	1.37155	1.11556	1.10091	0.9645	0.692736	0.927429	0.792832
2023-03-01	1;1;1;1;1;1;1;1;1;1;1	19015571;19041102;19041102;19041230;19041230;19049421;19052281;19052281;19058833;19058833;19062984	19015663;19041152;19041152;19041309;19041309;19050062;19052461;19052461;19059180;19058980;19063422	+;+;+;+;+;+;+;+;+;+;+	1834	0.194461	0.141181	0.166411	0.0932095	0.174846	0.11269	0.138273	0.169616	0.0289988	0.135799	0.0802909	0.178038	0.0308528	0.136456	0.111251	0.138013
tma16	1;1;1;1;1;1;1;1;1;1;1;1;1	19066433;19067641;19068093;19068093;19069741;19069741;19069964;19069964;19070655;19070655;19070803;19070803;19070995	19068001;19068001;19068135;19068135;19069889;19069889;19070048;19070048;19070692;19070692;19070984;19070912;19071101	-;-;-;-;-;-;-;-;-;-;-;-;-	2173	4.22618	5.0244	5.33711	4.97577	6.616	6.34859	6.32522	6.91917	5.77606	5.66192	5.94074	6.31107	5.80682	5.27853	4.80744	4.93109
FNIP2	1;1;1;1;1;1;1;1;1;1;1;1;1;1;1;1;1;1;1	19072058;19086187;19088762;19088973;19089158;19089340;19090526;19091286;19092210;19094936;19095151;19096929;19099354;19099768;19102928;19105845;19106768;19108187;19109587	19072199;19086310;19088854;19089073;19089235;19089401;19090546;19091348;19092281;19095071;19095352;19097017;19099500;19099937;19103618;19106001;19106968;19108302;19109665	+;+;+;+;+;+;+;+;+;+;+;+;+;+;+;+;+;+;+	2744	0.76358	0.723432	0.762679	0.763153	0.642736	0.677866	0.757819	0.623513	0.484546	0.599041	0.572414	0.407983	0.866081	0.653619	0.669209	0.7072
BX323590.3	1;1	19094344;19095173	19095068;19095274	-;-	827	0.107812	0.208727	0.158161	0.258383	0.258498	0.187431	0.245313	0.250767	0.192928	0.180693	0.178057	0.056404	0	0.201741	0.14803	0.255055
BX323590.1	1;1;1;1;1	19115504;19115514;19122300;19122300;19125122	19115677;19115677;19123391;19122512;19128258	+;+;+;+;+	4403	0.860619	0.754685	0.8615	0.727967	1.15313	1.16175	1.01368	0.965563	0.905924	0.893727	0.936429	0.953474	0.655413	0.795739	0.861922	0.95812
grhprb	1;1;1;1;1;1;1;1;1;1;1;1;1;1;1;1;1;1;1;1;1;1;1;1;1;1;1;1;1;1;1;1;1	19142866;19143934;19144262;19144262;19145976;19146109;19146109;19146109;19146498;19146498;19146498;19146498;19148427;19148427;19148427;19148427;19148590;19148590;19150281;19150281;19150281;19150281;19150297;19150434;19150434;19150434;19150434;19150434;19152206;19152243;19152243;19152243;19152243	19144177;19144177;19144392;19144392;19146244;19146244;19146244;19146244;19146602;19146602;19146602;19146602;19148515;19148706;19148515;19148515;19148736;19148706;19150353;19150353;19150353;19150353;19150353;19150564;19150564;19150564;19150564;19150564;19152443;19152441;19152452;19152462;19152602	-;-;-;-;-;-;-;-;-;-;-;-;-;-;-;-;-;-;-;-;-;-;-;-;-;-;-;-;-;-;-;-;-	2728	0	0	0	0.0156659	0.0587732	0.01894	0.0185918	0.0380103	0.0194955	0	0.0179928	0	0.0207419	0.0152896	0.0149585	0.0154641
UBA6	1;1;1;1;1;1;1;1;1;1;1;1;1;1;1;1;1;1;1;1;1;1;1;1;1;1;1;1;1;1;1;1;1	19156231;19162508;19162711;19164054;19165066;19168982;19170829;19170986;19173151;19173352;19173540;19173708;19175115;19175258;19175805;19176760;19176987;19177170;19179056;19179332;19180311;19181543;19181711;19186927;19187067;19187260;19188385;19189582;19189802;19190083;19190305;19192826;19193045	19156271;19162590;19162805;19164082;19165160;19169093;19170909;19171108;19173274;19173455;19173602;19173784;19175181;19175401;19175872;19176838;19177067;19177247;19179237;19179437;19180400;19181623;19181839;19186978;19187130;19187329;19188456;19189705;19189995;19190210;19190392;19192920;19193452	+;+;+;+;+;+;+;+;+;+;+;+;+;+;+;+;+;+;+;+;+;+;+;+;+;+;+;+;+;+;+;+;+	3427	2.51064	2.46812	2.08648	2.0327	2.05856	2.66861	2.14595	2.54162	2.12611	2.39826	2.03385	2.20504	2.77389	2.62893	2.61964	2.75742
apbb2b	1;1;1;1;1;1;1;1;1;1;1;1;1;1;1;1;1;1;1;1;1;1;1;1;1;1;1;1;1;1;1;1;1;1;1;1;1;1;1	19237583;19239521;19242174;19243153;19243237;19250866;19257417;19257417;19257417;19257714;19257714;19257714;19260163;19260525;19260525;19262692;19262692;19262867;19262867;19273390;19273390;19278350;19278356;19282654;19285094;19285094;19285094;19285439;19285439;19285439;19287978;19287978;19287978;19291492;19291492;19291723;19291723;19295955;19295955	19237620;19239646;19242219;19244196;19244196;19250981;19257634;19257634;19257634;19257858;19257905;19257905;19260237;19260578;19260578;19262777;19262777;19262927;19262927;19273536;19273536;19278477;19278477;19282904;19285208;19285208;19285208;19285526;19285526;19285526;19288050;19288061;19288061;19291607;19291607;19291902;19291902;19296323;19296647	+;+;+;+;+;+;+;+;+;+;+;+;+;+;+;+;+;+;+;+;+;+;+;+;+;+;+;+;+;+;+;+;+;+;+;+;+;+;+	3858	2.10305	2.2595	2.15852	2.38164	1.93941	1.68746	2.15599	2.04266	2.39865	2.54349	2.68451	2.56324	2.91867	2.89743	2.71834	2.70087
BX511083.2	1;1	19310717;19330419	19310857;19330802	-;-	525	0.0849144	0.0821986	0.0830473	0.244209	0.101799	0.196832	0.193213	0.296263	0.101302	0.0948783	0.0934943	0.0888497	0	0	0	0.241063
BX511083.3	1;1	19330995;19334753	19331222;19334989	+;+	465	0.0958711	0	0	0	0.229869	0.111115	0.109072	0	0.114374	0	0	0	0.121686	0.179398	0	0.0907227
BX511083.1	1;1	19333952;19335891	19334059;19336129	+;+	347	0	0	0	0	0	0.1489	0.146163	0	0	0	0	0.268853	0	0	0.235198	0
mettl14	1;1;1;1;1;1;1;1;1;1;1	19370565;19371828;19372171;19372477;19373077;19373508;19373677;19374348;19374531;19374816;19375043	19371105;19372038;19372287;19372569;19373218;19373598;19373764;19374425;19374618;19374904;19375218	-;-;-;-;-;-;-;-;-;-;-	1714	10.2737	10.5997	9.51361	9.07591	11.6929	11.0933	12.3985	12.0994	10.3637	10.5493	9.96581	11.3213	8.78141	10.537	11.2612	10.165
prss12	1;1;1;1;1;1;1;1;1;1;1;1;1;1;1;1;1;1;1;1;1;1;1;1	19376401;19379428;19391452;19391453;19391717;19391717;19399622;19399622;19401275;19401275;19402148;19402148;19413530;19413530;19419484;19419484;19424390;19424390;19424620;19424620;19436451;19436451;19445403;19445403	19376913;19379566;19391631;19391631;19391867;19391867;19399800;19399800;19401416;19401416;19402344;19402344;19413671;19413671;19419686;19419686;19424468;19424468;19424742;19424742;19436749;19436749;19448907;19449424	+;+;+;+;+;+;+;+;+;+;+;+;+;+;+;+;+;+;+;+;+;+;+;+	6369	1.75688	1.58551	1.82094	1.60371	1.69505	1.97134	1.86342	1.60365	1.74524	1.55635	1.74944	1.60394	2.10557	1.89918	1.70429	2.01359
ndst3	1;1;1;1;1;1;1;1;1;1;1;1;1;1	19454285;19458002;19467643;19467899;19473528;19477319;19478042;19480990;19501113;19519254;19528504;19531371;19576760;19579933	19454638;19458104;19467752;19468069;19473702;19477442;19478138;19481172;19501241;19519439;19528658;19531458;19578007;19580290	-;-;-;-;-;-;-;-;-;-;-;-;-;-	3481	1.3319	1.30169	1.41533	1.21543	1.56603	1.4843	1.61728	1.63834	1.0542	1.15906	1.07165	1.40702	1.15411	1.06641	1.25433	1.21189
ugt8	1;1;1;1;1;1	19863130;19871736;19876606;19883418;19888146;19900689	19867007;19871955;19876682;19883560;19888972;19900841	-;-;-;-;-;-	5298	2.77679	3.11968	3.1272	2.91202	3.07674	3.22806	3.01554	2.68135	2.45942	2.35987	2.03824	2.43003	2.5953	2.63738	2.665	2.52416
ch211-142c4.1	1;1	19900716;19914039	19900997;19914215	+;+	459	0.388497	0.376072	0.379955	0.651756	0.582184	0.225135	0.110498	0.338863	0.695213	0.434084	0.641627	0.609753	0.246553	1.36307	0.889039	0.735269
spock3	1;1;1;1;1;1;1;1;1;1;1;1;1;1;1;1;1;1;1;1;1;1;1;1;1;1;1;1;1;1;1;1;1;1;1;1;1;1;1;1;1;1;1;1;1;1;1;1;1;1;1;1	19941998;19942253;19942277;19942292;19942335;19942450;19942455;19942455;19942455;19967275;19968869;19968869;19968869;19968869;19968869;19969001;19980822;19980822;19980822;19980822;19980822;19985693;19985693;19985693;19985693;19985693;19986052;19986052;19986052;19986052;19986081;20001125;20001125;20001125;20001125;20001125;20001957;20001957;20001957;20001957;20001957;20005044;20005044;20005044;200…	19942011;19942361;19942361;19942361;19942571;19942571;19942571;19942571;19942571;19967283;19968908;19968908;19968908;19968908;19968908;19969054;19980930;19980930;19980930;19980930;19980930;19985798;19985798;19985798;19985798;19985830;19986151;19986151;19986151;19986151;19986151;20001238;20001238;20001238;20001238;20001238;20002178;20002178;20002178;20002178;20002178;20005106;20005106;20005106;200…	+;+;+;+;+;+;+;+;+;+;+;+;+;+;+;+;+;+;+;+;+;+;+;+;+;+;+;+;+;+;+;+;+;+;+;+;+;+;+;+;+;+;+;+;+;+;+;+;+;+;+;+	2765	14.9944	14.3587	13.9393	13.957	17.4733	18.0139	17.2424	17.3445	15.3685	14.8262	14.8762	14.2891	12.9539	13.4558	13.7105	13.5178
tll1	1;1;1;1;1;1;1;1;1;1;1;1;1;1;1;1;1;1;1;1;1;1	20040165;20043094;20045969;20048929;20059567;20066362;20066681;20070626;20070843;20071577;20073919;20074154;20074433;20077746;20077966;20080535;20095560;20095758;20099847;20107038;20131244;20132875	20041394;20043344;20046182;20049056;20059692;20066542;20066841;20070751;20071038;20071722;20074035;20074256;20074548;20077870;20078071;20080713;20095677;20095928;20099927;20107148;20131678;20133086	-;-;-;-;-;-;-;-;-;-;-;-;-;-;-;-;-;-;-;-;-;-	4633	0.548471	0.605445	0.630517	0.59036	0.496031	0.334568	0.47073	0.302146	0.631363	0.505315	0.56151	0.644366	0.549596	0.801249	0.660591	0.773972
cpe	1;1;1;1;1;1;1;1;1;1;1	20146545;20173921;20178168;20181032;20181274;20185115;20185115;20185693;20185943;20193963;20217957	20147320;20178088;20178286;20181131;20181413;20185297;20185139;20185810;20186110;20194159;20218360	-;-;-;-;-;-;-;-;-;-;-	6373	6.41455	6.54119	6.80028	6.38399	7.56424	7.62906	7.87875	7.37868	6.32564	6.01048	7.06268	6.31658	7.10296	6.50553	6.29424	6.87765
msmo1	1;1;1;1;1;1	20223614;20229587;20230562;20232593;20232851;20235761	20224416;20229741;20230688;20232741;20233139;20235835	-;-;-;-;-;-	1598	0.474256	0.540103	0.436544	0.722082	0.568558	0.517331	0.634774	0.356888	0.532503	0.436393	0.368594	0.496235	0.708185	0.548129	0.510725	0.422388
klhl2	1;1;1;1;1;1;1;1;1;1;1;1;1;1;1	20239115;20241302;20248542;20248754;20250609;20251319;20253857;20257952;20258214;20263038;20263280;20266073;20269176;20273047;20276996	20239665;20241445;20248682;20248882;20250710;20251516;20253974;20258101;20258330;20263147;20263442;20266194;20269282;20273172;20277329	-;-;-;-;-;-;-;-;-;-;-;-;-;-;-	2612	1.17765	1.27216	1.43552	1.16167	1.67781	1.70118	1.41748	1.58793	1.14023	1.22049	1.08993	1.19651	1.51642	1.18168	1.4373	1.21131
CT583646.2	1;1	20243774;20245109	20243994;20245575	+;+	688	1.42553	1.94445	2.15464	2.48468	2.64115	2.85378	2.87503	3.31573	2.70557	2.8236	2.71106	1.96619	2.13835	1.94	1.77937	1.65556
BX323083.1	1;1;1;1;1;1;1;1	20307847;20307945;20308176;20308220;20309860;20309860;20309860;20312425	20308106;20308106;20308249;20308249;20310372;20310000;20310000;20312996	-;-;-;-;-;-;-;-	1419	0	0	0	0	0	0	0	0	0	0	0	0.0328725	0	0	0	0
dkey-253i9.4	1;1;1;1;1;1;1;1;1;1;1;1;1;1;1;1;1;1;1;1;1;1;1;1;1;1;1;1;1;1;1;1;1;1;1;1;1;1;1;1;1;1;1;1;1;1;1;1;1;1;1;1;1;1;1;1;1;1;1;1;1;1;1;1;1;1;1;1;1;1;1;1;1;1;1;1;1;1;1;1;1;1;1;1	20445467;20445883;20445883;20448698;20448698;20448698;20451672;20451672;20451672;20453159;20453159;20453159;20453743;20453743;20453743;20455615;20455636;20455636;20457253;20457253;20457253;20458620;20458620;20458620;20458840;20458840;20458840;20460622;20460622;20460622;20461088;20461088;20461088;20463191;20464637;20464637;20464637;20465769;20465769;20465769;20466092;20466092;20466092;20466306;204…	20446545;20446545;20446545;20449227;20449227;20449227;20451831;20451831;20451831;20453260;20453260;20453260;20453868;20453868;20453868;20455832;20455832;20455832;20457276;20457276;20457276;20458743;20458743;20458743;20459051;20459051;20459051;20461005;20461005;20461005;20461328;20461328;20461328;20463205;20464797;20464797;20464797;20466012;20466012;20466012;20466200;20466200;20466200;20466509;204…	-;-;-;-;-;-;-;-;-;-;-;-;-;-;-;-;-;-;-;-;-;-;-;-;-;-;-;-;-;-;-;-;-;-;-;-;-;-;-;-;-;-;-;-;-;-;-;-;-;-;-;-;-;-;-;-;-;-;-;-;-;-;-;-;-;-;-;-;-;-;-;-;-;-;-;-;-;-;-;-;-;-;-;-	6481	3.39802	3.12953	3.53185	3.25091	2.87797	3.24472	3.05203	3.24788	2.79008	2.77454	3.02187	2.82136	3.61453	3.37876	3.21745	3.31318
npy1r	1;1;1	20549899;20593720;20604677	20550315;20594552;20604811	-;-;-	1385	0.0321878	0	0	0	0	0	0	0	0	0	0	0	0	0	0	0.0304592
med28	1;1;1;1;1;1;1	20616449;20616467;20616990;20618014;20618014;20619116;20619116	20616633;20616633;20617056;20618126;20618126;20619659;20619151	+;+;+;+;+;+;+	909	8.09209	7.83328	6.13947	8.22761	11.2298	10.5156	9.82007	8.09916	6.84543	7.83607	7.77576	6.92763	6.47386	6.24044	5.97065	5.75475
tmem144a	1;1;1;1;1;1;1;1;1;1;1;1;1;1	20620228;20622707;20623291;20623484;20623689;20624749;20625188;20625812;20626348;20626575;20627886;20628097;20628335;20628335	20621160;20622760;20623388;20623603;20623807;20624825;20625266;20625892;20626447;20626697;20628240;20628240;20628498;20628545	-;-;-;-;-;-;-;-;-;-;-;-;-;-	2350	0.322494	0.385634	0.500934	0.491016	0.454847	0.395758	0.539558	0.419181	0.475259	0.381532	0.334192	0.377138	0.409331	0.301732	0.573033	0.394933
gria2a	1;1;1;1;1;1;1;1;1;1;1;1;1;1;1;1;1;1;1;1;1;1;1;1;1;1;1;1;1;1;1;1;1;1;1;1;1;1;1;1;1;1;1;1;1;1;1;1;1;1;1;1	20638357;20640131;20640189;20643183;20643183;20643298;20644285;20644387;20644387;20644920;20644920;20648639;20648639;20648639;20648639;20651452;20651452;20651452;20651452;20652104;20652104;20652104;20652910;20652910;20652910;20653196;20653196;20653196;20659096;20659096;20659096;20659287;20659287;20659287;20659589;20659589;20659589;20662818;20662818;20662818;20663023;20663023;20663023;20675046;206…	20640644;20640644;20640644;20643432;20643432;20643432;20644501;20644501;20644501;20645034;20645034;20648886;20648886;20648886;20648886;20651650;20651541;20651650;20651650;20652471;20652471;20652471;20653116;20653116;20653116;20653303;20653303;20653303;20659200;20659200;20659200;20659454;20659454;20659454;20659747;20659747;20659747;20662871;20662871;20662871;20663219;20663219;20663219;20675285;206…	-;-;-;-;-;-;-;-;-;-;-;-;-;-;-;-;-;-;-;-;-;-;-;-;-;-;-;-;-;-;-;-;-;-;-;-;-;-;-;-;-;-;-;-;-;-;-;-;-;-;-;-	5459	3.17671	3.43874	3.49821	3.15494	4.25872	3.767	4.14369	3.73246	3.39036	3.39435	3.43475	3.1274	3.7004	3.27017	3.19189	3.31522
glrba	1;1;1;1;1;1;1;1;1;1;1	20730073;20746390;20754834;20756785;20771058;20777223;20780159;20780669;20784893;20785496;20790452	20730854;20746539;20754982;20756937;20771198;20777305;20780385;20780736;20784999;20785612;20790895	-;-;-;-;-;-;-;-;-;-;-	2421	1.21532	1.1408	1.17059	1.02384	1.3466	1.38722	1.42456	1.37057	1.18625	1.09045	0.973174	1.09823	1.51919	1.11985	1.12931	1.20233
wdr19	1;1;1;1;1;1;1;1;1;1;1;1;1;1;1;1;1;1;1;1;1;1;1;1;1;1;1;1;1;1;1;1;1;1;1;1;1;1;1;1;1;1;1;1;1;1;1	20802913;20807228;20807479;20807813;20808411;20809195;20812649;20813222;20814547;20816004;20816292;20820808;20821079;20822908;20823101;20823101;20823300;20823300;20823787;20823787;20825531;20825531;20825760;20825760;20828966;20829281;20832858;20833152;20833735;20833897;20834120;20834120;20834326;20834326;20836419;20836419;20836663;20836663;20839601;20841990;20843299;20843495;20844121;20844357;208…	20803142;20807377;20807555;20807936;20808561;20809276;20812773;20813318;20814624;20816072;20816401;20820932;20821225;20822991;20823183;20823183;20823446;20823446;20823844;20823844;20825640;20825640;20825870;20825870;20829125;20829488;20833005;20833301;20834019;20834019;20834226;20834226;20834434;20834440;20836591;20836591;20836704;20836733;20839774;20842102;20843379;20843610;20844236;20844482;208…	-;-;-;-;-;-;-;-;-;-;-;-;-;-;-;-;-;-;-;-;-;-;-;-;-;-;-;-;-;-;-;-;-;-;-;-;-;-;-;-;-;-;-;-;-;-;-	4514	1.19499	1.13765	1.33291	1.26865	1.46812	1.65971	1.44942	1.50461	0.824737	0.926924	0.772042	0.785357	0.965212	1.04414	1.06673	0.981288
ncapd3	1;1;1;1;1;1;1;1;1;1;1;1;1;1;1;1;1;1;1;1;1;1;1;1;1;1;1;1;1;1;1;1;1;1;1;1;1;1;1;1;1	20847516;20847882;20848242;20849125;20852006;20852198;20852425;20853379;20853575;20854962;20855176;20855413;20856648;20856991;20857204;20858572;20859496;20860198;20860841;20861119;20863607;20863705;20863954;20863954;20864111;20864111;20864318;20864318;20864974;20864974;20865351;20865351;20865980;20866175;20866395;20866743;20867193;20867477;20869048;20869294;20870011	20847749;20847936;20848304;20849166;20852073;20852331;20852595;20853489;20853771;20855095;20855313;20855492;20856886;20857092;20857312;20858679;20859605;20860295;20861032;20861339;20863839;20863839;20864027;20864027;20864230;20864230;20864353;20864353;20865226;20865226;20865476;20865476;20866052;20866308;20866482;20866804;20867360;20867652;20869210;20869448;20870103	-;-;-;-;-;-;-;-;-;-;-;-;-;-;-;-;-;-;-;-;-;-;-;-;-;-;-;-;-;-;-;-;-;-;-;-;-;-;-;-;-	4560	1.13405	1.19242	1.1378	1.16213	1.39471	1.37103	1.45704	1.43259	1.09633	1.0705	0.904188	0.971793	1.37737	0.960427	1.10071	1.01765
primpol	1;1;1;1;1;1;1;1;1;1;1;1;1;1;1;1;1;1;1;1;1;1;1;1;1;1;1;1;1;1;1;1;1;1;1;1;1;1;1;1	20870354;20870374;20870397;20871569;20871569;20871569;20871569;20871950;20871950;20871950;20871950;20872215;20872215;20872215;20872215;20873146;20873146;20873146;20873388;20873388;20873388;20873388;20873620;20873620;20873620;20875324;20875324;20875613;20875613;20876118;20876118;20877078;20877078;20877278;20877278;20879492;20879492;20879627;20879627;20881775	20870468;20870507;20870468;20871851;20871851;20871851;20871851;20872044;20872044;20872044;20872044;20872353;20872353;20872353;20872353;20873293;20873293;20873293;20873439;20873439;20873439;20873439;20873664;20873756;20873756;20875486;20875486;20875707;20875707;20876204;20876204;20877186;20877186;20877360;20877360;20879538;20879538;20880076;20879815;20882373	+;+;+;+;+;+;+;+;+;+;+;+;+;+;+;+;+;+;+;+;+;+;+;+;+;+;+;+;+;+;+;+;+;+;+;+;+;+;+;+	2641	3.07216	2.6471	2.88904	2.45966	3.07594	3.05198	3.20711	3.00358	2.57763	2.30101	2.21168	2.45506	3.02096	2.24264	2.44131	2.92315
adamtsl7	1;1;1;1;1;1;1;1;1;1;1;1	20883737;20886229;20886537;20888728;20888984;20892468;20894609;20897309;20898765;20899607;20900731;20906054	20884079;20886373;20886716;20888904;20889157;20892681;20894738;20897476;20898870;20899782;20900914;20906282	-;-;-;-;-;-;-;-;-;-;-;-	2226	4.60621	4.92416	4.73996	4.47332	2.68903	3.82987	3.85059	3.44709	3.9183	3.49081	3.46193	3.39473	4.09255	3.42899	3.15309	3.99877
zcchc7	1;1;1;1;1;1;1;1;1	20917534;20919681;20921805;20946256;20953645;20955644;20955952;21016460;21021006	20919605;20919798;20921900;20946291;20953815;20955781;20956010;21017079;21021088	-;-;-;-;-;-;-;-;-	3393	4.83509	4.42608	4.22763	4.72331	5.59174	4.82726	5.08231	5.30226	4.29483	4.08119	4.38332	4.52301	4.98633	4.06897	4.041	3.94134
ch211-134c9.2	1;1	21028714;21030185	21029071;21030392	-;-	566	0.47258	1.06742	1.30953	1.28361	1.98292	2.92118	3.04669	2.93122	2.53703	1.93612	1.82116	2.14275	1.89946	1.54754	1.44194	1.86334
pax5	1;1;1;1;1;1;1;1;1;1;1;1;1;1;1;1;1;1;1;1;1;1	21032884;21038445;21044381;21044381;21052041;21052041;21055842;21055842;21060297;21060297;21076451;21076451;21097408;21097408;21105736;21105736;21114207;21114207;21117907;21117907;21122535;21122535	21033413;21038487;21044546;21044546;21052238;21052238;21055906;21055906;21060422;21060422;21076551;21076551;21097537;21097537;21105837;21105837;21114293;21114293;21117993;21117993;21122617;21122617	+;+;+;+;+;+;+;+;+;+;+;+;+;+;+;+;+;+;+;+;+;+	1718	0.0259488	0.0502378	0.0761347	0.0248758	0.155543	0.0902243	0.0295218	0.150891	0	0.0289937	0.0571414	0	0.0988079	0.121391	0.142515	0
melk	1;1;1;1;1;1;1;1;1;1;1;1;1;1;1;1;1;1;1;1;1	21168450;21170679;21172300;21174516;21176496;21179132;21180485;21181632;21182608;21182790;21183020;21185250;21185544;21187008;21187240;21187318;21187516;21187701;21187701;21188677;21188677	21168954;21170782;21172459;21174621;21176760;21179284;21180613;21181718;21182706;21182858;21183118;21185342;21185612;21187151;21187356;21187601;21187601;21187781;21187781;21188881;21188831	-;-;-;-;-;-;-;-;-;-;-;-;-;-;-;-;-;-;-;-;-	2730	1.74728	1.50171	1.93245	1.44021	1.85979	1.83584	2.22938	1.88013	1.26628	1.71511	1.52827	1.55487	1.76177	1.66534	1.61434	1.77707
frmpd1a	1;1;1;1;1;1;1;1;1;1;1;1;1;1;1;1;1;1;1	21189355;21193396;21196791;21197017;21200352;21200352;21200749;21200749;21201267;21201267;21202440;21202440;21203988;21203988;21207019;21208548;21212018;21216303;21216571	21193256;21194481;21196935;21197199;21200444;21200444;21200872;21200872;21201403;21201403;21202559;21202559;21204113;21204279;21207114;21208652;21212120;21216466;21216671	-;-;-;-;-;-;-;-;-;-;-;-;-;-;-;-;-;-;-	6651	0.321733	0.343885	0.34088	0.314854	0.474098	0.411732	0.358407	0.257242	0.247887	0.299571	0.265681	0.343656	0.323288	0.294748	0.325179	0.329826
kdm4c	1;1;1;1;1;1;1;1;1;1;1;1;1;1;1;1;1;1;1;1;1;1;1;1	21244264;21245012;21247939;21248346;21251639;21251957;21252123;21252342;21254221;21255259;21256909;21258321;21260293;21260293;21261901;21262169;21264171;21266037;21266457;21268368;21271546;21275790;21276005;21278337	21244345;21245190;21248114;21248460;21251832;21252006;21252226;21252479;21254411;21255431;21258602;21258602;21260526;21260404;21262082;21262367;21264247;21266092;21266565;21268556;21271716;21275909;21276097;21278976	+;+;+;+;+;+;+;+;+;+;+;+;+;+;+;+;+;+;+;+;+;+;+;+	5166	2.40764	2.28051	2.26186	2.19225	2.07943	2.59042	2.51334	2.6194	2.55315	2.09234	2.34686	2.35668	2.27826	2.35759	2.06167	2.20485
dnah6	1;1;1;1;1;1;1;1;1;1;1;1;1;1;1;1;1;1;1;1;1;1;1;1;1;1;1;1;1;1;1;1;1;1;1;1;1;1;1;1;1;1;1;1;1;1;1;1;1;1;1;1;1;1;1;1;1;1;1;1;1;1;1;1;1;1;1;1;1;1;1;1;1;1;1;1;1;1;1;1;1;1;1;1;1;1;1;1;1;1;1;1;1;1;1;1;1;1;1;1;1;1;1;1;1;1;1;1;1;1;1;1;1;1;1;1;1;1;1;1;1;1;1;1;1;1;1;1;1;1;1;1;1;1;1;1;1;1;1;1;1;1;1;1;1;1;1;1;1;1;1;1;1;1;1;1;1	21309712;21310170;21310172;21313385;21313385;21313635;21313635;21314531;21314531;21315083;21315083;21316600;21316600;21317160;21317160;21317851;21317851;21320200;21320200;21320727;21320727;21320948;21320948;21323549;21323549;21323756;21323756;21325054;21325054;21325318;21325318;21326633;21326633;21326883;21326883;21329758;21329758;21334395;21334395;21335695;21335695;21335829;21335829;21336030;213…	21309881;21310511;21310511;21313552;21313552;21313909;21313909;21314798;21314798;21315217;21315217;21316714;21316714;21317274;21317274;21318019;21318019;21320307;21320307;21320837;21320837;21321037;21321037;21323669;21323669;21323907;21323907;21325206;21325206;21325569;21325569;21326761;21326761;21326996;21326996;21329901;21329901;21334550;21334550;21335745;21335745;21335921;21335921;21336149;213…	+;+;+;+;+;+;+;+;+;+;+;+;+;+;+;+;+;+;+;+;+;+;+;+;+;+;+;+;+;+;+;+;+;+;+;+;+;+;+;+;+;+;+;+;+;+;+;+;+;+;+;+;+;+;+;+;+;+;+;+;+;+;+;+;+;+;+;+;+;+;+;+;+;+;+;+;+;+;+;+;+;+;+;+;+;+;+;+;+;+;+;+;+;+;+;+;+;+;+;+;+;+;+;+;+;+;+;+;+;+;+;+;+;+;+;+;+;+;+;+;+;+;+;+;+;+;+;+;+;+;+;+;+;+;+;+;+;+;+;+;+;+;+;+;+;+;+;+;+;+;+;+;+;+;+;+;+	12927	0.155187	0.120179	0.195621	0.122322	0.165373	0.167872	0.153015	0.168448	0.111082	0.123304	0.106317	0.0829937	0.0875439	0.11293	0.132582	0.0913753
ch73-380n15.2	1;1;1;1;1;1;1;1;1;1;1;1;1;1;1;1;1;1;1;1;1;1;1	21541654;21542752;21549514;21549514;21549770;21549770;21552644;21552644;21560577;21560577;21568024;21568024;21592887;21592887;21592887;21613938;21613938;21613938;21647591;21647591;21647591;21679794;21679794	21544094;21544094;21549623;21549623;21549856;21549856;21552838;21552838;21560744;21560744;21568103;21568103;21592996;21592996;21592996;21613982;21613982;21613982;21647730;21647730;21647725;21679921;21680326	-;-;-;-;-;-;-;-;-;-;-;-;-;-;-;-;-;-;-;-;-;-;-	3909	0.239494	0.165596	0.178459	0.196791	0.177738	0.264356	0.155697	0.265265	0.163266	0.178397	0.200909	0.155129	0.231605	0.0746917	0.125271	0.118712
chrnb3a	1;1;1;1;1;1	21698060;21700380;21702656;21702857;21710965;21721001	21698673;21701283;21702765;21702901;21711116;21721303	-;-;-;-;-;-	2128	0.272341	0.243351	0.307329	0.220913	0.326493	0.412765	0.262172	0.365456	0.274916	0.210667	0.23066	0.284962	0.159541	0.196006	0.345171	0.178418
dkey-234d14.2	1;1;1	21736396;21737191;21737468	21736753;21737358;21738114	+;+;+	1173	0.0760104	0.0367897	0	0	0.0455622	0.0880963	0.129715	0.088399	0	0.0424647	0.0418453	0.0795329	0.144716	0	0.139154	0.0359642
chrna6	1;1;1;1;1;1	21793826;21799417;21800652;21804412;21808209;21821109	21794191;21800476;21800761;21804456;21808348;21821324	-;-;-;-;-;-	1937	0.13809	0.311905	0.405161	0.353012	0.137957	0.213396	0.340392	0.294428	0.219654	0.308587	0.126702	0.240816	0.379758	0.279933	0.294939	0.174232
chrnb2a	1;1;1;1;1;1;1;1;1;1;1;1	21856055;21856220;21856224;21864091;21864091;21871775;21871775;21872465;21872465;21873739;21876256;21876266	21856073;21856366;21856366;21865051;21865051;21871884;21871884;21872509;21872509;21873748;21876401;21876399	-;-;-;-;-;-;-;-;-;-;-;-	1438	0.0930043	0.0600198	0.0606395	0.0297194	0.185829	0.0718616	0.211621	0.108163	0.0369845	0.0692783	0.0682677	0.129753	0.0393491	0.0580111	0.11351	0.0586732
uchl1	1;1;1;1;1;1;1;1;1;1;1	21957017;21957653;21957818;21957981;21958285;21959434;21960603;21960840;21961070;21961192;21961192	21957472;21957711;21957887;21958028;21958370;21959569;21960731;21961081;21961081;21961685;21961287	-;-;-;-;-;-;-;-;-;-;-	1720	1.55512	1.32975	1.9772	1.11811	1.4604	1.53203	1.44489	1.92915	1.32959	2.6064	1.51249	1.65431	1.71068	1.8915	1.56585	1.29992
anxa5b	1;1;1;1;1;1;1;1;1;1;1;1;1;1;1;1;1;1;1;1;1;1;1;1	21964136;21964169;21964456;21967267;21967267;21969315;21969315;21969506;21969506;21969736;21969736;21969968;21969968;21970203;21970203;21970860;21970860;21971048;21971048;21971290;21971290;21973279;21973279;21973489	21964211;21964211;21964501;21967351;21967351;21969409;21969409;21969619;21969619;21969826;21969826;21970047;21970047;21970253;21970253;21970953;21970953;21971143;21971143;21971348;21971348;21973433;21973401;21974359	+;+;+;+;+;+;+;+;+;+;+;+;+;+;+;+;+;+;+;+;+;+;+;+	1913	8.76221	7.39916	8.50116	7.34988	7.51519	7.45452	7.26443	7.04651	9.0354	8.14997	8.54424	8.65622	10.1751	9.37548	8.68186	8.1373
FP245458.1	1;1	21972984;21983763	21973644;21983874	-;-	773	1.90316	1.84229	2.14333	1.49274	2.07417	2.47313	2.69011	1.94506	2.27046	1.86872	1.65097	2.65515	1.46401	1.51084	1.6365	1.80096
fgfbp1b	1;1;14;14	21986690;21987682;47454536;47454671	21987504;21987732;47455378;47455258	-;-;-;-	1709	5.13884	4.94923	4.74521	4.8263	3.22105	2.84192	2.75998	3.48876	6.1306	5.62525	5.05493	6.35959	5.9928	7.44385	6.56635	7.60287
fgfbp2b	1;1;1;1;1;1	21995222;21995224;21995388;21996224;21996224;22000401	21995604;21995302;21995604;21997174;21997174;22000443	-;-;-;-;-;-	1377	0.291373	0.595447	0.633258	0.62072	0.582184	0.712927	0.626153	0.564772	0.308983	0.217042	0.213876	0.304876	0.36983	0.757262	0.740866	0.367634
zmynd10	1;1;1;1;1;1;1;1;1;1;1;1	22000517;22000839;22002605;22002827;22002962;22003985;22004188;22005776;22006187;22009637;22009858;22012446	22000690;22000947;22002721;22002880;22003114;22004073;22004279;22005948;22006312;22009758;22009983;22012644	+;+;+;+;+;+;+;+;+;+;+;+	1534	0.929963	1.18154	0.824247	1.0308	1.3936	1.04415	1.25639	1.01394	0.93609	0.616957	0.70395	1.03388	0.885278	0.734139	0.798049	0.715018
prom1b	1;1;1;1;1;1;1;1;1;1;1;1;1;1;1;1;1;1;1;1;1;1;1;1;1;1;1;1;1;1;1;1;1;1;1;1;1;1;1;1;1;1;1;1;1;1;1;1;1;1;1;1;1;1;1;1;1;1;1;1;1;1;1;1;1;1;1;1;1;1;1;1;1;1;1;1;1;1;1;1;1;1;1;1;1;1;1;1;1;1;1;1;1;1;1;1;1;1;1;1;1;1;1;1;1;1;1;1;1;1;1;1;1;1	22022192;22022192;22022193;22023358;22023358;22023358;22025240;22028031;22028031;22028031;22028031;22030052;22030052;22030052;22030052;22030249;22030249;22030249;22030249;22030249;22030717;22030717;22030717;22030717;22030717;22030918;22030918;22030918;22030918;22030918;22031307;22032992;22032992;22032992;22032992;22032992;22035439;22035439;22035439;22035439;22035439;22035605;22035605;22035605;220…	22023258;22023258;22023258;22023394;22023394;22023394;22025465;22028146;22028146;22028146;22028146;22030141;22030141;22030141;22030141;22030317;22030317;22030317;22030317;22030317;22030797;22030797;22030797;22030797;22030797;22030971;22030971;22030971;22030971;22030971;22031324;22033084;22033084;22033084;22033084;22033084;22035494;22035510;22035510;22035510;22035510;22035751;22035751;22035751;220…	-;-;-;-;-;-;-;-;-;-;-;-;-;-;-;-;-;-;-;-;-;-;-;-;-;-;-;-;-;-;-;-;-;-;-;-;-;-;-;-;-;-;-;-;-;-;-;-;-;-;-;-;-;-;-;-;-;-;-;-;-;-;-;-;-;-;-;-;-;-;-;-;-;-;-;-;-;-;-;-;-;-;-;-;-;-;-;-;-;-;-;-;-;-;-;-;-;-;-;-;-;-;-;-;-;-;-;-;-;-;-;-;-;-	4177	0.234801	0.320273	0.27139	0.327405	0.294284	0.408202	0.267131	0.297894	0.292848	0.274277	0.329032	0.268017	0.230292	0.369468	0.361469	0.333287
tapt1b	1;1;1;1;1;1;1;1;1;1;1;1;1;1	22079516;22084782;22086391;22086571;22087090;22093333;22093544;22093714;22094157;22095602;22095843;22100806;22104486;22112189	22082041;22084948;22086467;22086639;22087149;22093442;22093624;22093783;22094254;22095737;22096005;22100924;22104616;22112408	-;-;-;-;-;-;-;-;-;-;-;-;-;-	4027	1.46128	1.45741	1.54824	1.17799	1.5395	1.37286	1.75065	1.45483	1.50557	1.38536	1.48704	1.33208	1.74234	1.77115	1.7632	1.61327
ldb2b	1;1;1;1;1;1;1;1;1;1;1;1;1;1;1;1;1;1;1	22114328;22114659;22121177;22124102;22124102;22127006;22127006;22129503;22129503;22129730;22129730;22132481;22132481;22138532;22138532;22140001;22140001;22143815;22143815	22118182;22118182;22121236;22124226;22124226;22127059;22127059;22129626;22129626;22129813;22129813;22132603;22132603;22138704;22138704;22140103;22140103;22144085;22144079	-;-;-;-;-;-;-;-;-;-;-;-;-;-;-;-;-;-;-	4972	0.537974	0.564165	0.701525	0.464154	0.730938	0.623513	0.673254	0.761215	0.577619	0.651191	0.345526	0.356507	0.591787	0.553672	0.40216	0.492114
qdprb1	1;1;1;1;1;1;1;1;1;1;1;1;1;1	22154486;22154550;22154920;22154920;22155085;22155085;22158655;22158655;22158997;22158997;22160278;22160278;22160590;22160590	22154833;22154833;22155003;22155003;22155193;22155193;22158795;22158795;22159106;22159093;22160370;22160370;22160680;22160742	-;-;-;-;-;-;-;-;-;-;-;-;-;-	1038	4.4666	4.73949	4.5784	4.57009	4.47945	4.23104	3.9578	4.24558	3.84276	3.69505	4.11402	4.13433	4.41551	4.33977	4.44237	4.10481
gtf2e2	1;1;1;1;1;1;1;1;1;1;1	22161006;22161007;22165264;22165264;22167574;22173247;22174019;22178768;22180698;22180905;22181147	22161147;22161147;22165427;22165427;22168161;22173338;22174126;22178950;22180791;22181020;22181535	+;+;+;+;+;+;+;+;+;+;+	1876	33.8153	33.7229	33.8387	33.5787	36.1519	36.6031	35.4434	36.5907	33.1406	31.1187	31.9991	30.5586	28.9254	29.4371	29.126	27.8392
SMIM18	1;1	22167014;22170511	22167832;22170609	-;-	918	1.11693	1.78634	1.23485	1.58283	1.45546	1.35081	1.38122	1.07307	1.50629	1.24799	1.44366	1.52438	1.72587	1.49938	1.68917	1.37863
adgrl3.1	1;1;1;1;1;1;1;1;1;1;1;1;1;1;1;1;1;1;1;1;1;1;1;1;1;1;1;1;1;1;1;1;1;1;1;1;1;1;1;1;1;1;1;1;1;1;1;1;1;1;1;1;1;1;1;1;1;1;1;1	22252812;22252812;22254329;22257864;22260247;22260247;22260247;22265644;22265644;22265644;22267375;22267375;22267375;22275997;22275997;22275997;22286818;22286818;22286818;22290771;22290771;22290771;22297201;22297201;22297201;22301241;22301241;22301241;22305777;22305777;22305777;22306052;22306052;22306052;22306342;22306342;22306342;22329368;22329368;22329368;22340385;22344782;22344782;22344782;223…	22255441;22255441;22255441;22257881;22260372;22260372;22260372;22265740;22265740;22265740;22267503;22267503;22267503;22276165;22276165;22276165;22286909;22286909;22286909;22290837;22290837;22290837;22297421;22297421;22297421;22301450;22301450;22301450;22305953;22305953;22305953;22306257;22306257;22306257;22306464;22306464;22306464;22329551;22329551;22329551;22340423;22344967;22344967;22344967;223…	-;-;-;-;-;-;-;-;-;-;-;-;-;-;-;-;-;-;-;-;-;-;-;-;-;-;-;-;-;-;-;-;-;-;-;-;-;-;-;-;-;-;-;-;-;-;-;-;-;-;-;-;-;-;-;-;-;-;-;-	6788	0.91288	0.998117	0.725807	0.774395	1.04716	1.08848	1.03111	1.09986	0.744322	0.74115	0.7448	0.797134	0.89194	0.946278	0.92579	0.932219
dkey-92j12.5	1;1;1;1;1;1;1;1;1;1;1;1;1;1;1;1;1;1;1;1;1;1;1;1;1;1;1;1;1;1;1;1;1;1;1;1;1;1;1;1;1;1;1;1;1;1;1;1;1;1;1;1;1;1;1;1;1;1;1;1;1;1;1;1;1;1;1;1;1;1;1;1;1;1;1;1;1	22471615;22472201;22473419;22474147;22476586;22477983;22478397;22478647;22478861;22481527;22481769;22483077;22484447;22484657;22485540;22488703;22488910;22489286;22489529;22489988;22490260;22491142;22491868;22492194;22493728;22493945;22494502;22497629;22497737;22498086;22499780;22500053;22501938;22503020;22503677;22504827;22505328;22506192;22507036;22508172;22509789;22512602;22513384;22515599;225…	22471648;22472364;22473429;22474221;22476600;22478011;22478491;22478750;22479023;22481649;22481960;22483099;22484495;22484672;22485558;22488755;22488943;22489298;22489570;22490047;22490321;22491175;22491981;22492214;22493784;22494121;22494646;22497693;22497898;22498295;22499782;22500061;22502044;22503062;22503697;22504860;22505362;22506249;22507070;22508250;22509919;22512628;22513446;22515696;225…	+;+;+;+;+;+;+;+;+;+;+;+;+;+;+;+;+;+;+;+;+;+;+;+;+;+;+;+;+;+;+;+;+;+;+;+;+;+;+;+;+;+;+;+;+;+;+;+;+;+;+;+;+;+;+;+;+;+;+;+;+;+;+;+;+;+;+;+;+;+;+;+;+;+;+;+;+	6152	0.144929	0.0841761	0.148829	0.180616	0.13031	0.18477	0.0906864	0.20226	0.129674	0.0890641	0.103722	0.0985694	0.137965	0.122038	0.119396	0.102859
rfc1	1;1;1;1;1;1;1;1;1;1;1;1;1;1;1;1;1;1;1;1;1;1;1;1;1;1;1;1;1;1;1;1;1;1;1;1;1;1;1;1;1;1;1;1;1;1;1;1;1;1;1;1;1;1;1;1;1;1;1;1;1;1;1;1;1;1;1;1;1;1;1;1;1;1;1;1;1;1;1;1;1;1;1;1;1;1;1;1;1;1;1;1;1;1	22550224;22552304;22552306;22552354;22557617;22557617;22557617;22558039;22558039;22558039;22558242;22558342;22558342;22558342;22558727;22558727;22558727;22560095;22560095;22560095;22560359;22560359;22560359;22560596;22560596;22560596;22563087;22563087;22563087;22563729;22563729;22563729;22563930;22563930;22563930;22564234;22564234;22564234;22566982;22566982;22566982;22567282;22567956;22567956;225…	22553050;22553050;22552891;22553050;22557799;22557799;22557799;22558252;22558252;22558169;22558252;22558487;22558487;22558487;22558844;22558844;22558844;22560249;22560249;22560249;22560457;22560457;22560457;22560691;22560691;22560691;22563224;22563224;22563224;22563817;22563817;22563817;22564044;22564044;22564044;22564346;22564346;22564346;22567369;22567369;22567369;22567369;22568060;22568060;225…	-;-;-;-;-;-;-;-;-;-;-;-;-;-;-;-;-;-;-;-;-;-;-;-;-;-;-;-;-;-;-;-;-;-;-;-;-;-;-;-;-;-;-;-;-;-;-;-;-;-;-;-;-;-;-;-;-;-;-;-;-;-;-;-;-;-;-;-;-;-;-;-;-;-;-;-;-;-;-;-;-;-;-;-;-;-;-;-;-;-;-;-;-;-	6692	5.37599	5.30078	5.62263	5.2367	5.09527	4.648	4.79748	4.95838	4.77637	4.4958	4.68694	4.56563	5.53833	5.55344	5.93932	5.48444
rpl9	1;1;1;1;1;1;1;1;1;1;1;1;1;1;1;1;1;1;1;1;1;1;1;1;1;1;1;1;1;1;1;1;1;1;1;1;1;1;1	22578764;22578988;22578988;22578991;22579120;22579580;22579580;22579580;22579580;22580149;22580548;22580548;22580548;22580548;22580548;22580739;22580739;22580739;22580739;22580739;22580739;22580963;22580963;22580963;22580963;22580963;22583053;22583053;22583053;22583053;22583053;22583253;22583253;22583253;22583253;22583253;22583543;22583715;22583715	22579148;22579148;22579148;22579148;22579148;22579697;22579697;22579697;22579697;22580628;22580628;22580628;22580628;22580628;22580628;22581058;22580871;22580871;22580871;22580871;22580871;22581052;22581058;22581058;22581058;22581058;22583168;22583168;22583168;22583168;22583168;22583301;22583299;22583299;22583654;22583299;22583686;22583735;22583765	-;-;-;-;-;-;-;-;-;-;-;-;-;-;-;-;-;-;-;-;-;-;-;-;-;-;-;-;-;-;-;-;-;-;-;-;-;-;-	1904	650.228	653.524	655.692	647.198	699.269	696.791	703.052	701.828	608.652	610.605	611.236	611.054	512.703	488.581	488.654	487.931
lias	1;1;1;1;1;1;1;1;1;1;1;1;1;1;1;1;1	22583971;22584183;22584421;22584421;22586066;22586066;22586812;22586812;22587032;22587032;22588906;22588906;22589043;22589568;22589817;22590238;22592325	22584121;22584336;22584608;22584608;22586159;22586159;22586892;22586892;22587188;22587188;22588963;22588963;22589171;22589713;22589887;22590349;22592729	+;+;+;+;+;+;+;+;+;+;+;+;+;+;+;+;+	1746	19.941	18.6854	19.0031	18.2842	18.0903	19.2055	17.8647	19.3309	18.6417	19.2284	19.4258	20.3041	19.6715	20.4728	20.7306	20.8514
ugdh	1;1;1;1;1;1;1;1;1;1;1;1;1;1;1;1;1;1;1;1;1;1;1	22592793;22593399;22593636;22593636;22596126;22596126;22596366;22596366;22598218;22598218;22599360;22599360;22599613;22599613;22600216;22600216;22601623;22601623;22601903;22601903;22602273;22602273;22603540	22593526;22593526;22593746;22593746;22596217;22596217;22596505;22596505;22598348;22598348;22599454;22599454;22599760;22599760;22600413;22600413;22601823;22601823;22602004;22602004;22602522;22602434;22604014	-;-;-;-;-;-;-;-;-;-;-;-;-;-;-;-;-;-;-;-;-;-;-	2677	5.87851	5.94842	6.23785	6.01856	5.60997	5.67446	5.39961	5.19041	6.97329	6.95904	7.04088	7.26612	8.68734	8.10205	8.61259	8.06845
smim14	1;1;1;1;1;1;1;1;1;1;1;1;1;1	22606884;22608197;22610541;22610873;22610873;22611118;22611118;22611118;22614123;22614123;22614123;22617365;22617365;22617385	22608347;22608347;22611021;22611021;22611021;22611166;22611166;22611166;22614210;22614210;22614210;22617523;22617569;22617486	-;-;-;-;-;-;-;-;-;-;-;-;-;-	2287	2.65102	2.54737	2.24957	2.18635	1.72929	2.01071	1.88503	1.70024	1.6976	1.56817	1.8243	1.6113	2.00407	1.7326	1.92704	1.51257
ube2kb	1;1;1;1;1;1;1;1;1;1;1;1;1;1	22607698;22620878;22622058;22622058;22622247;22622247;22624860;22624860;22625358;22625358;22627154;22627154;22630541;22630541	22607821;22621395;22622151;22622151;22622305;22622305;22624942;22624942;22625457;22625457;22627282;22627282;22632230;22630812	+;+;+;+;+;+;+;+;+;+;+;+;+;+	2797	9.78626	10.3527	10.2102	9.87051	8.8278	8.77459	8.75831	9.17547	9.75448	9.47427	9.28341	8.90561	9.10361	10.7668	10.4607	11.4929
pds5a	1;1;1;1;1;1;1;1;1;1;1;1;1;1;1;1;1;1;1;1;1;1;1;1;1;1;1;1;1;1;1;1;1;1;1;1;1;1;1;1;1;1;1;1;1;1;1;1;1;1;1;1;1;1;1;1;1;1;1;1;1;1;1;1;1;1;1;1;1;1;1;1;1;1;1;1;1;1;1;1;1;1;1;1;1;1;1;1;1;1;1;1;1;1;1;1;1;1;1;1;1;1;1;1	22632263;22632431;22632560;22632560;22632732;22634896;22634896;22639161;22639161;22639161;22639161;22639161;22639574;22639574;22639742;22639742;22640198;22640198;22640346;22640346;22641069;22641069;22641384;22641384;22641635;22641635;22643635;22643635;22643844;22643844;22644128;22644128;22644286;22644286;22646432;22646432;22646701;22646701;22646953;22646953;22647719;22647719;22649224;22649224;226…	22632972;22632972;22632972;22632972;22632972;22635124;22635124;22639498;22639212;22639216;22639327;22639498;22639649;22639649;22639893;22639893;22640266;22640266;22640465;22640465;22641201;22641201;22641498;22641498;22641839;22641839;22643758;22643758;22643980;22643980;22644196;22644196;22644444;22644444;22646555;22646555;22646861;22646861;22647058;22647058;22647834;22647834;22649363;22649363;226…	-;-;-;-;-;-;-;-;-;-;-;-;-;-;-;-;-;-;-;-;-;-;-;-;-;-;-;-;-;-;-;-;-;-;-;-;-;-;-;-;-;-;-;-;-;-;-;-;-;-;-;-;-;-;-;-;-;-;-;-;-;-;-;-;-;-;-;-;-;-;-;-;-;-;-;-;-;-;-;-;-;-;-;-;-;-;-;-;-;-;-;-;-;-;-;-;-;-;-;-;-;-;-;-	5839	12.0555	11.6551	12.3355	11.5716	12.9607	12.707	12.5167	13.0436	11.1851	10.5611	11.1047	10.7768	10.873	10.4436	9.88199	10.0353
n4bp2	1;1;1;1;1;1;1;1;1;1;1;1;1;1;1;1;1;1;1	22681755;22682574;22684141;22685102;22685658;22685952;22686310;22688269;22689141;22689141;22689361;22689361;22695453;22695695;22697366;22697577;22699561;22699856;22702307	22682153;22683489;22684265;22685190;22685734;22686104;22688693;22688693;22689226;22689226;22689471;22689406;22695607;22695819;22697492;22697759;22699729;22699979;22703076	+;+;+;+;+;+;+;+;+;+;+;+;+;+;+;+;+;+;+	5993	3.90531	3.88842	3.80489	4.07184	4.62835	4.59524	4.14684	4.38611	3.27462	3.34956	3.21879	3.39357	3.71058	4.20371	3.81309	3.70967
rhoh	1;1	22707663;22707666	22708253;22708253	+;+	591	0.45259	0.219057	0.0737729	0.144625	0.452153	0.349702	0.343272	0.0877259	0.179979	0.421414	0.0830533	0.552492	0.191486	0.423452	0.0690472	0.214142
chrna9	1;1;1;1;1	22717883;22721512;22721793;22722610;22725963	22718019;22721666;22721976;22722961;22727172	+;+;+;+;+	2038	0.612484	0.698769	0.705983	0.629095	0.734271	0.557756	0.622159	0.483354	0.234865	0.342177	0.457608	0.320434	0.277645	0.347924	0.320368	0.248397
dkeyp-26a9.2	1;1;1;1;1;1;1;1;1;1;1;1;1;1;1;1;1;1;1;1;1;1;1	22798530;22799398;22799747;22800203;22800459;22800823;22802968;22804326;22806594;22806853;22807214;22807385;22807614;22807779;22813324;22813515;22813595;22813773;22814064;22814927;22815256;22815449;22815449	22798621;22799576;22799851;22800373;22800549;22801415;22803739;22804500;22806751;22807038;22807299;22807447;22807705;22807858;22813412;22813657;22813657;22813954;22814364;22815358;22815358;22815795;22815493	+;+;+;+;+;+;+;+;+;+;+;+;+;+;+;+;+;+;+;+;+;+;+	4337	0.370044	0.338309	0.382014	0.236495	0.283427	0.500363	0.397608	0.310813	0.294307	0.310099	0.260305	0.258129	0.352264	0.298135	0.38577	0.320991
fam184b	1;1;1;1;1;1;1;1;1;1;1;1;1;1;1;1;1;1;1;1;1;1;1;1;1;1;1;1;1;1;1;1;1;1;1;1;1	22815786;22815893;22817139;22817139;22819177;22819177;22819358;22819358;22821033;22821033;22824684;22824684;22824934;22824934;22830888;22830888;22831681;22831681;22831945;22831945;22833670;22833670;22834079;22834079;22835880;22835880;22837279;22837279;22839535;22839576;22839614;22841965;22841965;22844823;22844823;22866801;22866801	22816442;22816442;22817395;22817395;22819281;22819281;22819466;22819466;22821197;22821197;22824847;22824847;22825064;22825064;22831104;22831104;22831863;22831863;22832062;22832062;22833776;22833776;22834258;22834258;22835975;22835975;22837551;22837551;22839575;22839727;22839727;22842100;22842100;22845497;22845497;22867138;22867138	-;-;-;-;-;-;-;-;-;-;-;-;-;-;-;-;-;-;-;-;-;-;-;-;-;-;-;-;-;-;-;-;-;-;-;-;-	4104	39.2791	40.2941	37.2256	39.2168	44.6933	46.3556	44.1067	44.4052	38.7474	38.2444	39.5403	40.3493	36.3991	38.8135	40.2103	41.7646
ncapg	1;1;1;1;1;1;1;1;1;1;1;1;1;1;1;1;1;1;1;1;1;1;1;1;1;1;1;1	22868739;22869719;22870289;22870595;22870957;22871261;22871451;22871913;22872152;22872587;22872952;22872952;22873123;22873123;22873831;22874082;22874291;22875897;22878181;22878452;22878560;22881386;22881386;22881620;22881620;22881766;22881766;22881960	22868790;22869836;22870504;22870823;22871102;22871345;22871646;22872062;22872292;22872710;22873041;22873041;22873263;22873308;22873941;22874201;22874515;22876078;22878343;22878622;22878622;22881512;22881512;22881664;22881664;22881835;22881835;22882491	+;+;+;+;+;+;+;+;+;+;+;+;+;+;+;+;+;+;+;+;+;+;+;+;+;+;+;+	3479	3.95954	4.14301	4.14819	3.93093	4.51643	4.52972	5.36487	4.56019	5.04474	4.42416	4.27496	4.39779	4.8468	5.10735	5.25481	5.35965
lcorl	1;1;1;1;1;1;1;1;1;1;1;1;1;1;1;1;1;1;1;1;1;1;1;1;1;1;1;1;1;1;1;1;1	22882485;22884093;22887322;22895115;22895121;22895737;22895822;22896864;22896864;22896864;22896864;22896864;22898233;22898233;22898233;22898233;22898233;22902940;22902940;22902940;22902940;22903732;22903732;22903732;22903732;22903913;22903913;22903913;22903913;22905033;22905033;22905033;22905033	22884267;22884267;22891673;22895697;22896162;22896162;22896162;22896936;22896936;22896936;22896936;22896936;22898257;22898445;22898445;22898445;22898445;22903063;22903063;22903063;22903063;22903811;22903811;22903811;22903811;22903978;22903978;22903978;22903978;22905169;22905169;22905040;22905182	-;-;-;-;-;-;-;-;-;-;-;-;-;-;-;-;-;-;-;-;-;-;-;-;-;-;-;-;-;-;-;-;-	7889	1.78569	1.75046	1.79064	1.7281	2.16786	2.46259	2.3723	2.40533	1.63819	1.71741	1.71724	1.76201	2.20914	1.92979	1.95008	1.72188
dkeyp-26a9.7	1;1;1;1;1;1;1;1;1	22905992;22906474;22906570;22907363;22907363;22907363;22907840;22907840;22907840	22906747;22906741;22906737;22907423;22907423;22907423;22907923;22907935;22907918	-;-;-;-;-;-;-;-;-	913	0	0	0.0477544	0	0	0.113184	0.166654	0.0567865	0.116503	0.0545576	0	0.051091	0.0619759	0	0	0.138618
slit2	1;1;1;1;1;1;1;1;1;1;1;1;1;1;1;1;1;1;1;1;1;1;1;1;1;1;1;1;1;1;1;1;1;1;1;1;1;1;1;1;1;1;1;1;1;1;1;1;1;1;1;1;1;1;1;1;1;1;1;1;1;1;1;1;1;1;1;1;1;1;1;1;1	23092610;23094166;23095275;23095275;23097690;23097690;23104218;23104218;23158115;23158115;23158643;23158643;23160257;23160257;23162427;23162427;23162958;23162958;23167348;23167348;23167511;23167511;23170562;23170562;23172104;23172104;23174108;23174108;23176793;23176793;23179265;23179265;23179433;23179433;23179833;23179833;23182770;23182770;23183207;23183207;23183575;23183575;23184582;23184582;231…	23094323;23094323;23095346;23095346;23097761;23097761;23104289;23104289;23158186;23158186;23158714;23158714;23160328;23160328;23162590;23162590;23163090;23163090;23167419;23167419;23167582;23167582;23170633;23170633;23172247;23172247;23174271;23174271;23176943;23176943;23179339;23179339;23179576;23179576;23179976;23179976;23182936;23182936;23183339;23183339;23183643;23183643;23184653;23184653;231…	+;+;+;+;+;+;+;+;+;+;+;+;+;+;+;+;+;+;+;+;+;+;+;+;+;+;+;+;+;+;+;+;+;+;+;+;+;+;+;+;+;+;+;+;+;+;+;+;+;+;+;+;+;+;+;+;+;+;+;+;+;+;+;+;+;+;+;+;+;+;+;+;+	8342	1.27723	1.23121	1.36413	1.29613	1.58245	1.4927	1.58077	1.54755	1.13482	1.3435	1.35921	1.22459	1.56688	1.49	1.43817	1.49689
lrba	1;1;1;1;1;1;1;1;1;1;1;1;1;1;1;1;1;1;1;1;1;1;1;1;1;1;1;1;1;1;1;1;1;1;1;1;1;1;1;1;1;1;1;1;1;1;1;1;1;1;1;1;1;1;1;1;1;1;1;1;1;1;1;1;1;1;1;1;1;1;1;1;1;1;1;1;1;1;1;1;1;1;1;1;1;1;1;1;1;1;1;1;1;1;1;1;1;1;1;1;1;1;1;1;1;1;1;1;1;1;1;1;1;1;1;1;1;1;1;1;1;1;1;1;1;1;1;1;1;1;1;1;1;1;1;1;1;1;1;1;1;1;1;1;1;1;1;1;1;1;1;1;1;1;1;1	23228605;23230836;23235352;23235352;23245217;23245217;23248347;23248347;23252776;23252776;23254233;23254233;23255598;23255598;23256961;23256961;23266301;23266301;23284468;23284468;23284468;23323737;23323737;23323737;23332650;23332650;23332650;23335512;23335512;23335512;23353534;23353534;23353534;23355084;23355084;23355084;23359555;23359555;23359555;23361399;23361399;23361399;23388337;23388337;233…	23231286;23231286;23235503;23235503;23245413;23245413;23248448;23248448;23252943;23252943;23254388;23254388;23255663;23255663;23257138;23257138;23266390;23266390;23284635;23284635;23284635;23323889;23323889;23323889;23332769;23332769;23332769;23335652;23335652;23335652;23353646;23353646;23353646;23355199;23355199;23355199;23359657;23359657;23359657;23361516;23361516;23361516;23388473;23388473;233…	-;-;-;-;-;-;-;-;-;-;-;-;-;-;-;-;-;-;-;-;-;-;-;-;-;-;-;-;-;-;-;-;-;-;-;-;-;-;-;-;-;-;-;-;-;-;-;-;-;-;-;-;-;-;-;-;-;-;-;-;-;-;-;-;-;-;-;-;-;-;-;-;-;-;-;-;-;-;-;-;-;-;-;-;-;-;-;-;-;-;-;-;-;-;-;-;-;-;-;-;-;-;-;-;-;-;-;-;-;-;-;-;-;-;-;-;-;-;-;-;-;-;-;-;-;-;-;-;-;-;-;-;-;-;-;-;-;-;-;-;-;-;-;-;-;-;-;-;-;-;-;-;-;-;-;-	12065	2.51259	2.468	2.48264	2.43349	2.64011	2.59092	2.49704	2.60412	1.87344	1.88263	1.80227	1.88672	2.26524	2.07426	2.14097	2.24829
mab21l2	1	23385414	23387270	+	1857	15.5802	16.6854	15.7776	16.0176	16.3758	15.4699	15.4313	16.1373	12.6301	12.7411	12.661	11.4794	13.3766	13.9707	14.0198	13.8576
BX005068.1	1;1;1;1;1;1;1;1	23646233;23646544;23646732;23647182;23647563;23647744;23652191;23652191	23646269;23646624;23646832;23647251;23647845;23647845;23652648;23652361	+;+;+;+;+;+;+;+	1030	0	0	0	0	0	0	0	0	0	0	0	0	0	0	0.0396183	0
rps3a	1;1;1;1;1;1;1;1;1;1;1	23664686;23664694;23664713;23665281;23665281;23665877;23665877;23667085;23667085;23667634;23668649	23664778;23664778;23665384;23666064;23665384;23666043;23666064;23667132;23667293;23667743;23668824	+;+;+;+;+;+;+;+;+;+;+	1874	387.209	388.158	380.277	381.892	355.66	345.081	354.785	355.646	352.307	356.173	362.398	356.193	292.28	317.833	317.701	310.137
BX005068.2	1;1	23671164;23672557	23671548;23672861	+;+	690	0.0646088	0.0625424	0.0631881	0.061937	0	0	0	0	0	0.07219	0.142274	0.067603	0.0820058	0.0604493	0.0591404	0.0611392
pimr178	1;1;1;1;1;1;1	23674753;23674988;23675281;23675281;23676111;23676111;23676426	23674842;23675038;23675659;23675659;23676287;23676227;23676505	+;+;+;+;+;+;+	777	0.0573746	0	0	0	0	0	0	0	0.0684476	0	0	0.0600336	0	0	0.0525185	0
qdprb2	1;1;1;1;1;1;1;1;1;1;1;1;1;1;1;1;1;1;1;1;1;1;1;1;1;1;1;1;1;1;1;1;1;1;1;1;1	23685153;23685565;23685958;23686273;23691822;23692138;23692503;23692503;23692810;23692810;23693640;23693640;23693640;23693833;23693833;23693833;23694656;23694656;23694845;23694845;23694998;23696830;23697480;23697480;23697781;23697781;23698626;23698626;23698818;23698818;23700347;23700347;23700531;23700531;23700690;23700690;23700690	23685620;23685620;23686070;23686365;23692168;23692276;23692615;23692615;23692902;23692902;23693736;23693736;23693736;23693868;23693973;23693973;23694764;23694764;23694928;23694928;23695150;23697163;23697592;23697592;23697873;23697873;23698722;23698722;23698958;23698958;23700455;23700455;23700614;23700614;23700844;23700844;23704702	+;+;+;+;+;+;+;+;+;+;+;+;+;+;+;+;+;+;+;+;+;+;+;+;+;+;+;+;+;+;+;+;+;+;+;+;+	6903	0.652265	0.612649	0.682135	0.637674	0.720025	0.688613	0.771467	0.645916	0.331291	0.461815	0.483521	0.398684	0.38526	0.380665	0.348777	0.330008
QDPR (1 of many)	1;1;1;1;1;1;1;1	23685565;23685958;23686273;23687588;23687886;23689205;23689388;23689549	23685620;23686070;23686365;23687684;23688026;23689313;23689471;23689704	+;+;+;+;+;+;+;+	849	0.0525089	0.101659	0	0	0.1259	0.121716	0	0.0610672	0	0	0.0578145	0.0549424	0.133296	0	0	0.0496891
sh3d19	1;1;1;1;1;1;1;1;1;1;1;1;1;1;1;1;1;1;1;1;1;1;1;1;1;1;1	23703344;23703626;23705207;23707443;23707824;23710321;23711123;23712106;23712385;23714431;23714870;23715713;23720261;23720473;23721339;23724079;23724079;23759973;23759973;23760522;23760522;23760662;23760662;23765327;23765327;23767192;23771640	23703507;23703812;23705250;23707669;23707894;23710451;23711198;23712249;23712453;23714671;23714910;23715801;23720374;23721384;23721384;23724256;23724256;23760105;23760105;23760567;23760567;23760702;23760702;23765366;23765366;23767228;23771862	-;-;-;-;-;-;-;-;-;-;-;-;-;-;-;-;-;-;-;-;-;-;-;-;-;-;-	3208	5.55861	5.62297	6.26543	6.44778	6.96377	7.00617	7.77851	6.64237	4.75802	4.39419	4.88091	4.7693	4.25085	3.87456	3.72706	3.40592
fam160a1a	1;1;1;1;1;1;1;1;1;1;1;1;1;1;1;1;1;1;1;1;1;1;1;1;1;1;1;1;1;1;1;1;1;1;1;1;1;1;1	23778484;23778552;23791577;23791577;23791577;23796169;23796169;23796169;23798045;23798045;23798045;23800559;23800559;23800559;23802852;23802852;23802852;23803023;23803023;23803023;23805166;23805166;23805166;23805465;23805465;23805465;23809928;23809928;23809928;23810201;23812787;23812787;23812787;23817158;23817158;23817158;23820600;23820600;23820600	23778803;23778803;23791704;23791704;23791704;23796356;23796356;23796356;23798737;23798737;23798737;23800717;23800717;23800717;23802938;23802938;23802938;23803190;23803190;23803190;23805245;23805245;23805245;23805664;23805664;23805664;23810869;23810869;23810077;23810869;23812965;23812965;23812965;23817272;23817272;23817272;23823844;23820994;23820796	+;+;+;+;+;+;+;+;+;+;+;+;+;+;+;+;+;+;+;+;+;+;+;+;+;+;+;+;+;+;+;+;+;+;+;+;+;+;+	6504	1.01443	1.0417	0.925088	0.913342	0.608071	0.635528	0.561459	0.709455	0.457917	0.551415	0.437715	0.437486	0.608991	0.743905	0.690153	0.739423
gatb	1;1;1;1;1;1;1;1;1;1;1;1;1;1;1;1	23829674;23832309;23832551;23833095;23835333;23836300;23841085;23845120;23849589;23849747;23849946;23849946;23861380;23861380;23863933;23866265	23830253;23832443;23832629;23833228;23835525;23836344;23841169;23845233;23849869;23849869;23850144;23850144;23861438;23861493;23864083;23868009	-;-;-;-;-;-;-;-;-;-;-;-;-;-;-;-	3855	2.92575	2.65306	3.05368	2.88236	3.50751	3.77964	3.6312	3.38916	2.97995	2.80389	3.25957	2.92824	2.49527	2.93214	2.6146	2.889
dctpp1	1	23866585	23867920	+	1336	3.06989	2.55179	3.42663	3.16685	4.00033	3.75138	3.41666	3.49262	3.30408	2.759	3.63725	3.21215	2.32943	3.49665	2.68788	2.74714
AL772332.2	1;1;1;1;1;1;1	23911503;23911503;23912017;23912017;23912283;23912283;23912416	23911920;23911920;23912191;23912191;23912339;23912523;23912523	-;-;-;-;-;-;-	834	0.0534533	0	0.0522779	0	0	0.123905	0	0	0	0	0	0.0559305	0	0.050012	0	0.101166
AL772332.1	1;1;1	23913602;23914069;23914945	23913651;23914220;23915933	-;-;-	1191	0	0	0	0	0.0448736	0	0	0	0	0	0	0.0391655	0	0.035021	0	0
fbxw7	1;1;1;1;1;1;1;1;1;1;1;1;1;1;1;1;1;1;1;1;1;1;1;1;1;1;1;1;1;1;1;1;1;1;1;1	24178200;24179832;24179832;24185911;24185911;24185911;24188958;24188958;24188958;24191689;24191689;24191689;24205862;24205862;24205862;24208478;24208478;24208478;24208784;24208784;24208784;24211844;24211844;24211844;24217106;24217106;24217106;24222798;24222798;24222798;24227626;24333147;24333147;24366583;24393680;24453135	24180528;24180528;24180528;24186121;24186121;24186121;24189183;24189183;24189183;24191870;24191870;24191870;24205975;24205975;24205975;24208614;24208614;24208614;24208907;24208907;24208907;24211978;24211978;24211978;24217235;24217235;24217235;24222865;24222865;24222865;24227857;24333902;24333902;24367264;24393735;24453610	-;-;-;-;-;-;-;-;-;-;-;-;-;-;-;-;-;-;-;-;-;-;-;-;-;-;-;-;-;-;-;-;-;-;-;-	5858	7.27527	7.28569	7.12274	6.66801	6.35896	5.9095	5.79219	6.09797	4.86625	4.96581	4.98554	5.02453	5.7376	5.68902	6.32514	6.32286
tmem154	1;1;1;1;1;1;1;1;1;1;1;1;1;1;1;1;1;1	24463247;24474434;24474434;24476867;24476867;24479144;24479144;24482991;24482991;24483301;24483301;24484091;24484091;24484310;24484310;24486067;24486067;24493256	24463831;24474482;24474482;24476940;24476940;24479195;24479195;24483200;24483200;24483345;24483345;24484129;24484129;24484348;24484348;24486396;24486257;24493446	-;-;-;-;-;-;-;-;-;-;-;-;-;-;-;-;-;-	1614	11.4627	10.695	9.96799	10.3796	5.72856	7.04279	6.12769	7.00275	10.3468	9.90667	10.5224	9.13269	9.92148	9.69098	9.78455	8.72995
mnd1	1;1;1;1;1;1;1;1;1;1;1;1;1;1;1;1	24487277;24487283;24490374;24490374;24490582;24490582;24492458;24492458;24496443;24496443;24496613;24496613;24517867;24517867;24523041;24524962	24487334;24487334;24490439;24490439;24490639;24490639;24492606;24492606;24496517;24496517;24496727;24496727;24517911;24517911;24523935;24525406	+;+;+;+;+;+;+;+;+;+;+;+;+;+;+;+	1906	4.86498	4.6641	5.14688	6.52483	6.22491	6.23491	5.53486	6.88198	3.65534	3.00539	3.88865	4.16046	3.71091	4.28917	4.00361	3.76266
tmem131l	1;1;1;1;1;1;1;1;1;1;1;1;1;1;1;1;1;1;1;1;1;1;1;1;1;1;1;1;1;1;1;1;1;1;1;1;1;1;1;1;1;1;1	24527348;24527442;24528285;24528285;24528298;24540431;24540431;24540431;24564618;24564618;24564618;24575090;24575090;24576672;24576672;24578011;24581803;24583681;24590349;24590520;24590717;24592330;24593024;24594120;24595640;24595866;24599083;24599698;24599893;24603022;24603368;24605900;24606177;24614386;24615573;24616158;24617788;24618162;24620005;24622181;24622415;24622577;24624807	24527586;24527586;24528355;24528355;24528355;24540468;24540468;24540468;24564689;24565172;24564689;24575213;24575213;24576880;24576788;24578115;24581880;24583834;24590407;24590625;24590819;24592474;24593194;24594189;24595760;24595935;24599192;24599767;24600008;24603164;24603554;24606085;24606323;24614929;24615703;24616291;24617964;24618240;24620114;24622310;24622491;24622713;24625320	+;+;+;+;+;+;+;+;+;+;+;+;+;+;+;+;+;+;+;+;+;+;+;+;+;+;+;+;+;+;+;+;+;+;+;+;+;+;+;+;+;+;+	5410	6.65817	6.33355	6.70518	6.50133	7.12264	6.0646	6.88121	6.58378	5.79025	5.89263	5.8974	5.72514	5.8885	5.45082	5.46858	5.73917
trim2a	1;1;1;1;1;1;1;1;1;1;1;1;1;1;1;1;1;1;1;1;1;1;1;1;1;1	24631616;24631618;24633585;24633585;24635536;24635536;24636314;24636314;24636993;24636993;24637301;24637301;24640625;24640625;24641523;24645522;24645526;24646198;24646499;24646503;24649365;24649365;24654023;24654023;24679287;24679287	24632411;24632411;24633725;24633725;24635606;24635606;24636482;24636482;24637160;24637160;24637404;24637404;24641351;24641351;24641524;24645706;24645706;24646202;24646654;24646654;24649599;24649599;24654201;24654201;24679452;24679452	-;-;-;-;-;-;-;-;-;-;-;-;-;-;-;-;-;-;-;-;-;-;-;-;-;-	3104	0.20107	0.166833	0.168556	0.192755	0.258269	0.166458	0.228756	0.300654	0.154206	0.128379	0.173946	0.120222	0.182294	0.188125	0.170905	0.271817
fhdc1	1;1;1;1;1;1;1;1;1;1;1;1;1;1;1;1;1;1;1;1;1;1;1;1	24708685;24710314;24712796;24712796;24713117;24713117;24713439;24713439;24713668;24713668;24714636;24714636;24715221;24715221;24715617;24715617;24718141;24718141;24721386;24721386;24728745;24728745;24747793;24747793	24712678;24712678;24712960;24712960;24713234;24713234;24713509;24713509;24713775;24713775;24714706;24714706;24715321;24715321;24715702;24715702;24718243;24718243;24721447;24721447;24729638;24729631;24747977;24747908	-;-;-;-;-;-;-;-;-;-;-;-;-;-;-;-;-;-;-;-;-;-;-;-	5958	0.665933	0.499772	0.526886	0.552319	0.88805	0.771818	0.757627	0.67875	0.392764	0.518343	0.428398	0.454091	0.512846	0.476046	0.397247	0.538123
arfip1	1;1;1;1;1;1;1;1;1;1;1;1;1;1;1;1;1;1;1;1;1;1;1;1;1;1;1	24751870;24751887;24755523;24755523;24755681;24757595;24757595;24757595;24760401;24760401;24760401;24762324;24762324;24762324;24763339;24770310;24770310;24770310;24775961;24775961;24775961;24787938;24788495;24795508;24795508;24795508;24795508	24752393;24752393;24755697;24755697;24755697;24757752;24757752;24757752;24760622;24760622;24760622;24762436;24762436;24762436;24763440;24770412;24770412;24770412;24776059;24776059;24776059;24788811;24788811;24795642;24795590;24795698;24795742	-;-;-;-;-;-;-;-;-;-;-;-;-;-;-;-;-;-;-;-;-;-;-;-;-;-;-	2605	9.18983	8.64742	9.15512	9.1051	6.48309	6.585	6.11347	6.329	8.08475	8.31779	7.9515	7.75345	8.47131	7.95772	7.81675	8.58296
sfrp2	1;1;1	24800495;24804586;24804778	24801099;24804666;24805304	-;-;-	1213	1.35982	1.56536	1.86908	1.58544	2.86388	2.17238	2.42512	2.35081	1.62226	1.35513	1.1735	1.96121	2.14581	1.95999	2.08576	2.33014
AL935184.4	1;1;1;1;1;1;1;1;1;1	24859783;24860322;24860322;24861316;24861316;24861316;24861768;24862180;24862180;24862180	24860085;24860557;24860557;24862086;24861692;24862086;24862086;24862470;24862470;24862470	+;+;+;+;+;+;+;+;+;+	1601	0	0.0808637	0	0	0.0333819	0	0	0	0	0	0	0	0	0	0	0.0263498
AL935184.3	1;1;1	24864896;24866818;24867060	24865481;24866961;24867101	-;-;-	772	0.0577462	0	0	0	0	0	0	0	0	0	0	0	0	0	0	0
DCHS2	1;1;1;1;1;1;1;1;1;1;1;1;1;1;1;1;1;1;1;1;1;1;1;1;1;1	24902197;24905719;24905947;24906331;24908774;24909796;24914932;24915227;24917649;24921138;24925983;24928538;24932518;24932782;24933929;24933929;24935024;24935024;24940393;24940393;24951337;24951337;24951676;24951676;24956071;24956071	24905580;24905860;24906233;24906461;24908925;24910007;24915045;24916078;24917858;24921272;24926222;24929372;24932675;24932878;24934179;24934116;24936052;24936052;24940629;24940629;24951568;24951568;24951867;24951867;24957739;24958088	-;-;-;-;-;-;-;-;-;-;-;-;-;-;-;-;-;-;-;-;-;-;-;-;-;-	10908	0.0326953	0.0118686	0.0199852	0.0313433	0.0195983	0.018947	0.0185986	0.00950606	0.029254	0.00913295	0.0224993	0.0213816	0.0363117	0.0458856	0.014964	0.0116023
plrg1	1;1;1;1;1;1;1;1;1;1;1;1;1;1;1;1;1;1;1;1;1;1;1;1;1;1;1;1;1;1;1;1;1;1;1;1;1;1;1;1;1;1	24960088;24960131;24960156;24960426;24960426;24960426;24963725;24963725;24963725;24963985;24963985;24963985;24964141;24964141;24964141;24965241;24965241;24965241;24968589;24968589;24968589;24968892;24968892;24968892;24969795;24969795;24969795;24969830;24970019;24970019;24973169;24973169;24973373;24973373;24973982;24973982;24974092;24974106;24974271;24974271;24975201;24975201	24960237;24960237;24960237;24960532;24960532;24960532;24963861;24963861;24963861;24964038;24964038;24964038;24964234;24964234;24964234;24965331;24965331;24965331;24968681;24968681;24968681;24968984;24968984;24968984;24969824;24969944;24969944;24969919;24970120;24970120;24973271;24973271;24973481;24973481;24974090;24974121;24974103;24974121;24974464;24974464;24975770;24975775	+;+;+;+;+;+;+;+;+;+;+;+;+;+;+;+;+;+;+;+;+;+;+;+;+;+;+;+;+;+;+;+;+;+;+;+;+;+;+;+;+;+	2192	4.51495	3.66181	3.71951	3.95781	4.43745	3.44142	4.21111	3.71342	3.90629	4.18123	3.69477	4.00067	4.13022	3.78663	4.26313	4.33023
fgg	1;1;1;1;1;1;1;1;1;1;1;1;1;1;1;1;1;1;1;1;1;1;1;1;1;1;1;1;1;1;1;1;1;1	24978970;24978979;24978979;24981613;24981620;24981620;24981620;24982057;24982391;24983577;24983577;24983577;24983577;24983880;24983880;24983880;24984868;24985181;24985181;24985181;24985181;24985424;24985424;24985424;24985424;24987375;24987375;24987375;24988278;24988278;24988278;24988415;24988415;24988415	24979405;24979405;24979405;24981897;24981897;24981897;24981897;24982057;24982391;24984013;24983761;24983761;24983761;24984013;24984013;24984013;24985311;24985270;24985311;24985311;24985311;24985511;24985508;24985508;24985508;24987558;24987558;24987558;24988331;24988331;24988331;24988510;24988510;24988554	-;-;-;-;-;-;-;-;-;-;-;-;-;-;-;-;-;-;-;-;-;-;-;-;-;-;-;-;-;-;-;-;-;-	2070	0.150754	0.0208475	0.0210627	0.061937	0.0516372	0	0.0245017	0.0250464	0.0256926	0.07219	0.0948492	0.067603	0.218682	0.100749	0.0788539	0.0407595
lrata	1;1	25005969;25006604	25006521;25007210	+;+	1160	3.07449	2.97616	3.38274	3.1684	2.44186	2.31617	1.83636	1.96657	0.550177	0.944694	0.719342	0.643394	1.02437	1.40232	1.6182	1.20012
AL935184.1	1;1;1	25018984;25020105;25020789	25019196;25020277;25020974	-;-;-	572	0.0779372	0.0754445	0.0762234	0.0747142	0	0	0	0	0	0	0.085812	0.0815491	0	0.145839	0.142681	0
npy2r	1;1	25041884;25041886	25043038;25043038	+;+	1155	0.231585	0.224178	0.150995	0.148005	0.0462723	0.357877	0.175648	0.134665	0.276279	0.301886	0.16999	0.32309	0.146971	0.14445	0.0706613	0.328722
map9	1;1;1;1;1;1;1;1;1;1;1;1;1;1	25046938;25050619;25050959;25051222;25051869;25052072;25052982;25055144;25055362;25055623;25057178;25058549;25058754;25058940	25047474;25050754;25051104;25051383;25051958;25052228;25053052;25055199;25055446;25055828;25057798;25058660;25058828;25059059	-;-;-;-;-;-;-;-;-;-;-;-;-;-	2574	5.14386	5.95173	5.48809	5.36282	7.97307	8.18987	7.84224	8.15759	4.339	4.56699	4.86268	4.18619	3.69313	3.45153	3.82069	3.91704
gucy1a3	1;1;1;1;1;1;1;1;1;1;1;1;1;1;1;1;1;1;1	25092972;25092972;25092972;25093619;25093619;25093619;25094153;25094153;25094153;25094323;25094323;25094323;25101239;25101239;25101239;25101481;25103784;25104409;25107536	25093404;25093404;25093404;25093677;25093677;25093677;25094241;25094241;25094241;25095038;25095038;25095038;25101724;25101884;25101478;25101875;25103927;25104563;25108222	+;+;+;+;+;+;+;+;+;+;+;+;+;+;+;+;+;+;+	2929	0.441387	0.618805	0.610308	0.656587	0.510907	0.670332	0.606058	0.513327	0.417626	0.255093	0.502743	0.621098	0.463645	0.541133	0.473689	0.475295
gucy1b3	1;1;1;1;1;1;1;1;1;1;1;1;1;1;1;1	25110819;25111412;25112471;25112718;25113728;25113813;25120427;25120427;25121776;25121776;25122519;25123678;25136542;25141423;25148299;25150593	25110996;25111485;25112571;25112836;25113925;25113925;25120657;25120657;25122130;25121892;25122652;25123875;25136779;25141563;25148453;25150830	+;+;+;+;+;+;+;+;+;+;+;+;+;+;+;+	2360	1.19006	1.60914	1.79203	1.46681	1.69845	1.59822	1.24647	1.62568	1.75777	1.41413	1.4559	1.26498	1.4146	1.27251	1.41787	1.53729
fabp2	1;1;1;1;1;1	25157402;25157786;25157963;25157963;25160255;25160446	25157885;25157885;25158406;25158135;25160362;25160746	+;+;+;+;+;+	1337	6.66867	6.32628	6.13071	6.23308	6.4757	6.84018	6.67647	7.7168	6.92145	8.23355	8.0033	8.51282	6.98307	6.83208	6.37894	5.49018
usp53b	1;1;1;1;1;1;1;1;1;1;1;1;1;1;1;1;1;1;1;1;1;1;1;1;1;1;1	25161800;25163332;25164048;25169071;25172112;25172257;25184132;25185652;25195608;25195608;25198396;25198396;25207938;25207938;25209770;25209770;25210929;25210929;25211216;25211216;25213528;25213528;25214597;25214597;25220287;25220287;25225121	25162114;25163416;25164847;25169137;25172176;25172920;25184260;25185765;25195776;25195776;25198545;25198545;25208084;25208084;25209875;25209875;25211011;25211011;25211329;25211329;25213662;25213662;25214689;25214689;25220463;25220990;25225479	-;-;-;-;-;-;-;-;-;-;-;-;-;-;-;-;-;-;-;-;-;-;-;-;-;-;-	4299	1.21328	1.11424	1.10546	1.19293	1.37993	1.1538	0.77865	1.23012	0.92784	0.857414	0.867742	0.813784	0.934511	0.892607	1.08211	1.21681
CU929073.1	1;1	25172137;25172257	25172176;25172810	-;-	594	4.05273	4.21372	3.67002	3.81319	5.39843	4.43618	2.64692	4.18958	1.96977	2.76728	3.38799	2.51292	2.76252	2.80875	3.70972	4.40326
myoz2b	1;1;1;1;1;1;1;1;1;1;1;1;1;1;1;1	25226762;25227390;25227445;25229604;25229604;25229604;25238359;25238359;25241162;25241162;25241162;25243378;25243378;25245735;25245735;25245735	25227675;25227675;25227675;25229787;25229787;25229787;25238470;25238470;25241328;25241328;25241328;25243490;25243490;25245812;25245848;25245850	-;-;-;-;-;-;-;-;-;-;-;-;-;-;-;-	1606	8.24426	8.67922	8.09013	8.86131	11.847	11.6141	11.8427	10.7179	10.2659	9.61485	9.19952	9.17818	11.3098	8.90817	8.61366	9.06238
synpo2b	1;1;1;1	25267662;25269980;25272298;25272302	25270745;25270745;25272354;25272368	-;-;-;-	3155	9.79207	9.86188	9.13454	9.92897	9.28291	9.13819	9.69357	10.0405	9.57476	11.0042	10.1747	10.719	10.0972	11.4091	11.4596	10.4028
ch211-145b13.5	1;1;1;1;1;1;1;1	25317765;25319653;25321185;25321427;25322915;25324004;25324198;25329585	25319556;25319715;25321289;25321534;25322985;25324073;25324322;25329964	-;-;-;-;-;-;-;-	2714	0.903428	0.938136	1.1406	0.913309	0.905839	0.742472	0.766196	0.821437	0.529094	0.642369	0.596827	0.601552	0.792259	0.553264	0.661571	0.715018
ch211-145b13.6	1;1;1;1;1;1;1;1;1;1;1;1	25331578;25331621;25332382;25332382;25332513;25332956;25333201;25333201;25333201;25333574;25333574;25333574	25331817;25331817;25332754;25333103;25333103;25333103;25333276;25333276;25333276;25333608;25333613;25333623	-;-;-;-;-;-;-;-;-;-;-;-	1088	2.37651	2.8558	2.44447	3.02455	2.89818	2.89685	2.65712	2.52559	2.7374	2.0602	2.52641	3.17262	2.54836	2.64521	3.48809	2.44276
gpank1	1;1;1;1;1;1;1;1;1;1;1;1	25342433;25345401;25345402;25346074;25348931;25348931;25348931;25351036;25351036;25351036;25351777;25351777	25343005;25346189;25346189;25346189;25349202;25349202;25349205;25351293;25351293;25351293;25351851;25351851	-;-;-;-;-;-;-;-;-;-;-;-	1970	14.5055	15.0054	13.5004	15.3157	17.2813	17.6774	16.2968	17.8961	12.5265	13.9572	13.4297	13.9228	11.3742	12.1742	13.5678	13.1698
pdcd4a	1;1;1;1;1;1;1;1;1;1;1;1;1;1;1;1;1;1;1	25352434;25356632;25357417;25357763;25357767;25358869;25359557;25361017;25361174;25362824;25362824;25363674;25363674;25364688;25364688;25369030;25369030;25369261;25369261	25353692;25356771;25357527;25357870;25357831;25358983;25359654;25361238;25361238;25362937;25362937;25363771;25363771;25364987;25364987;25369103;25369103;25369445;25369474	-;-;-;-;-;-;-;-;-;-;-;-;-;-;-;-;-;-;-	2853	43.0956	42.2165	42.6065	42.2272	37.6528	35.5866	36.39	35.3636	36.7235	36.4898	36.9725	37.7845	40.9158	43.2304	42.8952	43.4873
mxd4	1;1;1;1;1;1	25378155;25378808;25380708;25392003;25395179;25399574	25378386;25378904;25380737;25392117;25395338;25402858	+;+;+;+;+;+	3919	1.64943	1.73982	1.75779	1.88656	0.709138	0.791045	0.905917	1.04512	0.773533	0.711769	0.826633	0.761763	1.32833	1.35166	1.30157	1.28097
ndufb6	1;1;1;1;1;1;1	25405536;25405579;25405929;25405929;25407110;25407110;25409368	25405797;25405797;25406021;25406021;25407311;25407154;25409518	+;+;+;+;+;+;+	708	18.8269	17.6762	19.2135	17.6258	21.3627	23.7179	24.7861	24.2388	19.9815	22.6542	20.9372	22.7301	21.3389	19.2644	19.4236	18.5905
toporsa	1;1;1;1;1;1;1	25411427;25411446;25411722;25411722;25412850;25412859;25412928	25411619;25411619;25411787;25411787;25416126;25413393;25416247	+;+;+;+;+;+;+	3657	2.4015	2.5253	2.7302	2.64109	3.56589	3.29197	3.02341	3.18987	2.89406	2.72415	2.50993	2.4235	2.32092	2.4864	2.58879	2.22639
mtap	1;1;1;1;1;1;1;1;1;1;1	25417271;25417671;25425590;25425590;25425889;25425889;25426068;25429799;25429991;25433593;25433836	25417378;25417746;25425676;25425676;25425910;25425947;25426235;25429901;25430230;25433715;25434230	+;+;+;+;+;+;+;+;+;+;+	1359	9.61145	9.49457	10.1701	10.409	10.3428	9.35279	9.85259	9.69013	7.55296	8.10026	7.11526	7.24233	7.16148	7.27393	7.14646	7.9157
cdkn2a/b	1;1	25435339;25437249	25435590;25437374	-;-	378	0.117937	0.228329	0.69206	0.226119	0.56555	0.273378	0.268351	0.274318	0.140698	0.131775	0.779119	0.493609	0.449079	0.331032	0.215909	0.223207
CT573245.1	1;1;1	25490025;25490955;25491714	25490099;25491065;25491880	-;-;-	353	0	0	0	0	0.151401	0	0	0	0	0	0.13905	0	0	0	0	0.119507
CT573245.2	1;1	25549791;25554432	25549857;25554573	-;-	209	0	0	0	0	0	0	0	0	0	0	0	0.223187	0	0	0	0.201847
cxxc4	1;1;1;1;1;1;1	25557997;25559194;25559478;25598665;25598665;25600824;25600824	25559522;25559522;25559522;25599183;25599603;25600989;25601033	-;-;-;-;-;-;-	2675	0.566625	0.693695	0.505269	0.55917	0.79917	0.598775	0.739446	0.717123	0.616335	0.540008	0.770672	0.418507	0.486517	0.467776	0.549177	0.488885
tet2	1;1;1;1;1;1;1;1;1;1;1;1;1;1;1;1;1;1;1;1;1	25662525;25662646;25680539;25680539;25683365;25683365;25683535;25683535;25683792;25683792;25684130;25684130;25684358;25684358;25684641;25684641;25684946;25684946;25689023;25689023;25708113	25663036;25663036;25683275;25683275;25683455;25683455;25683628;25683628;25684000;25684000;25684280;25684280;25684447;25684447;25684778;25684778;25685279;25685279;25693594;25690299;25708332	+;+;+;+;+;+;+;+;+;+;+;+;+;+;+;+;+;+;+;+;+	9148	3.33327	3.54744	3.30764	3.27485	3.94933	3.46226	3.70908	3.46849	2.91848	2.97299	3.08522	2.81977	3.40815	3.48343	3.4883	3.35717
ppa2	1;1;1;1;1;1;1;1;1;1;1;1;1;1;1;1;1;1;1;1;1;1;1;1;1;1;1;1;1;1;1;1;1;1;1;1;1;1;1;1;1;1;1	25695439;25695955;25696610;25698041;25698525;25698525;25698525;25698651;25698651;25698651;25700451;25700451;25700451;25700623;25700623;25700623;25700651;25700834;25700834;25700834;25701216;25701216;25701216;25701393;25701393;25701393;25701402;25703671;25703671;25703671;25703671;25703803;25703803;25703803;25703978;25703989;25703989;25703989;25704357;25704357;25704357;25704357;25704552	25695863;25696022;25698452;25698452;25698564;25698564;25698564;25698720;25698720;25698720;25700539;25700539;25700539;25700750;25700750;25700746;25700750;25700960;25700960;25700960;25701302;25701302;25701302;25701512;25701512;25701512;25701512;25703841;25703724;25703724;25703724;25703841;25703841;25703841;25704053;25704053;25704053;25704053;25704575;25704440;25704560;25704647;25704589	-;-;-;-;-;-;-;-;-;-;-;-;-;-;-;-;-;-;-;-;-;-;-;-;-;-;-;-;-;-;-;-;-;-;-;-;-;-;-;-;-;-;-	3535	4.02293	3.9553	3.45345	4.34015	4.56584	4.51642	4.73468	4.41461	4.24267	3.94544	3.44355	3.97184	4.67398	3.62234	4.21344	4.08136
arhgef38	1;1;1;1;1;1;1;1;1;1;1;1;1;1	25717782;25726298;25727162;25729115;25729366;25729909;25731042;25731272;25732395;25734092;25738508;25738709;25741159;25743475	25718033;25726482;25727279;25729262;25729383;25730108;25731175;25731376;25732517;25734403;25738639;25738910;25741361;25744106	+;+;+;+;+;+;+;+;+;+;+;+;+;+	2764	2.99996	3.27872	3.48609	3.03052	1.17949	1.30854	1.15603	1.42558	1.11601	1.2615	1.38516	1.43448	2.74322	2.77664	2.90845	2.54887
ints12	1;1;1;1;1;1;1;1	25744883;25744884;25745560;25748532;25748769;25749322;25749601;25749847	25745382;25745701;25745636;25748684;25748928;25749506;25749762;25750361	-;-;-;-;-;-;-;-	1994	6.37178	6.18963	6.07861	6.10828	6.37903	6.47799	6.99477	7.07228	5.54775	5.79548	5.16938	4.91258	5.07951	4.70649	4.74784	5.09871
g3bp2	1;1;1;1;1;1;1;1;1;1;1;1;1	25751272;25751901;25752114;25752270;25754405;25755753;25759935;25760274;25760851;25762526;25762686;25762948;25769372	25751475;25752021;25752195;25752443;25754495;25755855;25760121;25760375;25760953;25762585;25762811;25763066;25771715	+;+;+;+;+;+;+;+;+;+;+;+;+	3816	6.16831	6.55909	5.98698	5.74524	4.91588	5.4566	5.48918	5.16287	5.18458	5.36488	4.88787	5.28069	6.33159	5.97887	6.69421	6.12449
uso1	1;1;1;1;1;1;1;1;1;1;1;1;1;1;1;1;1;1;1;1;1;1;1;1;1;1;1;1;1;1;1;1;1;1;1;1;1;1;1;1;1;1;1;1;1;1;1;1;1;1;1;1;1;1;1;1;1;1;1;1;1;1;1;1;1;1;1;1;1;1;1;1;1;1;1;1;1;1	25773357;25773357;25773368;25773479;25773539;25774168;25774168;25774168;25774168;25774168;25779879;25779879;25779879;25779879;25779879;25780070;25780070;25780070;25780070;25780403;25780403;25782518;25782533;25782533;25782741;25782741;25782741;25786743;25786743;25786743;25786890;25786890;25786890;25787114;25787114;25787176;25790871;25790871;25790871;25793468;25793468;25793468;25793690;25793690;257…	25773583;25773583;25773583;25773583;25773583;25774254;25774254;25774254;25774254;25774254;25779943;25779943;25779943;25779943;25780140;25780146;25780146;25780146;25780146;25780666;25780414;25782633;25782633;25782633;25782843;25782843;25782843;25786798;25786798;25786798;25787010;25786992;25787010;25787292;25787292;25787292;25791011;25791011;25791011;25793556;25793556;25793556;25793844;25793844;257…	+;+;+;+;+;+;+;+;+;+;+;+;+;+;+;+;+;+;+;+;+;+;+;+;+;+;+;+;+;+;+;+;+;+;+;+;+;+;+;+;+;+;+;+;+;+;+;+;+;+;+;+;+;+;+;+;+;+;+;+;+;+;+;+;+;+;+;+;+;+;+;+;+;+;+;+;+;+	4427	21.4291	22.2351	21.992	22.8791	20.9335	22.257	21.2406	21.1975	20.7834	20.6918	20.8113	21.1683	21.8693	21.2743	20.703	20.5165
ch211-202n12.2	1;1;1;1;1;1;1;1;1;1;1;1;1;1;1	25844732;25845247;25845867;25845883;25845892;25846227;25846227;25846487;25846487;25847574;25847725;25848025;25848442;25848962;25850357	25845722;25845722;25845910;25846021;25846021;25846403;25846403;25846828;25846868;25847624;25847822;25848270;25848706;25849179;25850554	-;-;-;-;-;-;-;-;-;-;-;-;-;-;-	2781	0.0160302	0.0465526	0	0	0	0.0185791	0.0182375	0.0372859	0	0	0.0176499	0	0	0	0	0.0151694
AL954695.2	1;1;1;1;1;1;1;1;1;1;1;1;1;1;1	25857320;25857706;25858006;25858286;25858303;25858500;25858500;25859037;25859037;25859502;25859502;25859836;25859836;25860115;25860135	25857534;25857874;25858083;25858383;25858383;25858550;25858550;25859418;25859418;25859678;25859678;25859950;25859965;25860181;25861125	+;+;+;+;+;+;+;+;+;+;+;+;+;+;+	2311	0	0	0	0	0	0	0.0219465	0.0448689	0.0230133	0	0	0	0.0244846	0	0.0353154	0
AL954695.1	1;1;1;1;1;1;1;1;1;1;1;1;1;1;1;1	25879715;25879721;25879897;25879897;25880202;25880202;25880312;25880427;25880632;25880632;25880797;25880797;25880926;25880986;25880998;25881487	25879806;25879806;25880076;25880076;25880564;25880310;25880422;25880564;25880682;25880682;25880879;25880882;25880980;25881027;25881224;25881546	-;-;-;-;-;-;-;-;-;-;-;-;-;-;-;-	1126	0	0	0	0	0.047464	0.0458867	0.045043	0	0	0	0.0435919	0.0414264	0	0.0740852	0.0724812	0
AL954695.3	1;1;1;1;1;1;1;1;1;1;1;1;1;1;1;1;1;1;1;1;1;1;1;1;1;1	25883574;25883773;25884097;25885141;25885675;25886050;25886374;25886451;25886459;25886483;25886657;25886657;25886657;25888423;25888423;25888423;25888888;25888888;25888888;25889268;25889268;25889268;25889567;25889567;25889737;25890055	25883760;25883864;25884128;25885492;25885919;25886259;25886426;25886556;25886556;25886556;25886707;25886707;25886707;25888804;25888804;25888804;25889064;25889064;25889064;25889392;25889353;25889397;25889589;25889730;25889746;25890879	+;+;+;+;+;+;+;+;+;+;+;+;+;+;+;+;+;+;+;+;+;+;+;+;+;+	3016	0.0147812	0.0143084	0	0.0141699	0	0	0.0504494	0	0	0	0	0.0463986	0.0375225	0.0138296	0	0.0279748
coro2a	1;1;1;1;1;1;1;1;1;1;1;1;1;1;1;1;1;1;1;1;1;1;1;1;1;1;1;1;1;1;1;1;1;1	25911351;25911500;25928485;25928535;25933119;25933119;25933119;25933119;25942119;25942119;25942119;25944269;25944269;25944269;25947163;25947163;25947163;25950246;25950246;25951843;25951843;25952055;25952055;25955313;25955362;25955362;25955593;25955593;25955593;25957259;25957259;25957259;25959407;25959407	25911558;25911558;25928769;25928769;25933319;25933973;25933319;25933319;25942235;25942235;25942235;25944418;25944418;25944418;25947184;25947342;25947342;25950362;25950362;25951947;25951947;25952151;25952151;25955474;25955474;25955474;25955683;25955683;25955683;25957513;25957542;25957542;25960567;25960597	+;+;+;+;+;+;+;+;+;+;+;+;+;+;+;+;+;+;+;+;+;+;+;+;+;+;+;+;+;+;+;+;+;+	3842	1.57806	1.71853	1.70223	1.56842	1.14067	1.1969	1.2277	1.32247	1.34274	1.32242	1.22647	1.31124	1.81151	1.65016	1.58257	1.31763
anp32b	1;1;1;1;1;1;1;1;1;1;1;1;1;1;1;1;1;1;1;1;1	25966643;25966655;25967354;25967354;25967500;25967500;25967690;25967690;25967719;25968763;25968763;25968763;25968763;25968973;25968973;25968973;25968973;25968982;25970830;25970921;25970921	25967276;25967276;25967423;25967423;25967612;25967612;25967876;25967876;25967876;25968885;25968885;25968885;25968885;25969122;25969122;25969709;25968979;25969122;25970939;25971126;25971141	-;-;-;-;-;-;-;-;-;-;-;-;-;-;-;-;-;-;-;-;-	2176	314.703	330.122	334.933	360.118	354.905	383.785	313.238	304.81	271.76	288.497	269.874	284.357	254.654	282.194	289.061	290.611
dkey-25o16.2	1;1;1;1;1;1;1;1;1;1;1;1;1;1;1;1;1;1;1;1;1	25974158;25974175;25974261;25974286;25974312;25974372;25974372;25975246;25975246;25975246;25975246;25975246;25975493;25975493;25975493;25975493;25975908;25975908;25975908;25975908;25975908	25974270;25974270;25974438;25974438;25974438;25974438;25974438;25975336;25975815;25975324;25975336;25975324;25975815;25975815;25975815;25975815;25976186;25976171;25976105;25976060;25977496	+;+;+;+;+;+;+;+;+;+;+;+;+;+;+;+;+;+;+;+;+	2440	38.3864	37.2294	37.2207	36.834	50.8161	50.7156	48.3696	50.0187	40.5199	42.8498	42.3253	43.3006	33.9504	41.4194	42.5796	42.1342
trmo	1;1;1;1;1;1;1;1;1;1;1	25977114;25977133;25978146;25978146;25979616;25979616;25981015;25981015;25982135;25982225;25982448	25977492;25977492;25978694;25978694;25979773;25979773;25981189;25981189;25982255;25982379;25982677	-;-;-;-;-;-;-;-;-;-;-	1736	1.02719	1.14349	1.30599	1.32936	1.20065	1.16075	1.37314	1.31407	1.1948	1.2338	1.47027	0.913575	0.782267	1.03314	1.26934	1.14213
dkey-25o16.4	1;1;1;1;1;1;1;1;1;1;1;1;1;1;1;1;1;1;1;1;1;1;1;1;1;1	25983044;25983692;25983828;25985923;25987983;25988724;25988927;25989117;25989333;25990101;25990299;25991712;25991882;25993443;25993601;25993874;25994105;25999237;25999714;26002754;26004438;26004674;26005379;26005877;26006215;26006394	25983159;25983734;25983944;25987907;25988172;25988840;25989019;25989230;25989452;25990193;25990433;25991805;25992029;25993493;25993775;25994007;25994273;25999360;25999800;26002880;26004570;26004754;26005528;26005951;26006295;26006725	+;+;+;+;+;+;+;+;+;+;+;+;+;+;+;+;+;+;+;+;+;+;+;+;+;+	5084	3.47241	3.57355	3.23311	3.68187	4.57285	4.50219	4.36953	3.8548	3.39983	3.09605	3.09916	3.2021	3.5838	3.58522	3.62799	3.46018
foxe1	1;1	26007896;26008152	26009278;26009216	-;-	1383	0	0	0	0.0309013	0	0	0	0.0374881	0	0	0	0	0.0409139	0	0	0
sh3gl2a	1;1;1;1;1;1;1;1;1;1;1;1;1;1;1;1;1;1	26047004;26047957;26048030;26054312;26054312;26054880;26055264;26055264;26057298;26057298;26058533;26058533;26058773;26058773;26068178;26068178;26088653;26088653	26047829;26048075;26048075;26054415;26054415;26054925;26055422;26055422;26057431;26057431;26058676;26058676;26058845;26058845;26068246;26068246;26088804;26088859	-;-;-;-;-;-;-;-;-;-;-;-;-;-;-;-;-;-	1881	8.62687	8.9704	9.03983	8.76997	11.0242	10.6029	11.2708	10.2259	8.62363	9.58619	8.97664	9.77063	8.60341	10.3111	9.91427	9.35225
cntln	1;1;1;1;1;1;1;1;1;1;1;1;1;1;1;1;1;1;1;1;1;1;1;1;1;1;1;1;1;1;1;1;1	26133295;26142891;26143355;26149250;26150251;26150617;26153053;26157207;26176181;26182423;26186543;26187598;26190695;26197910;26222768;26241251;26260174;26298076;26298385;26300397;26300511;26306189;26306189;26306979;26306979;26313971;26314035;26317103;26317103;26320314;26320314;26320952;26321090	26134005;26142965;26143525;26149435;26150388;26150743;26153150;26157368;26176398;26182498;26186618;26188028;26190792;26197995;26222863;26241372;26260263;26298240;26298547;26300644;26300644;26306338;26306338;26307124;26307113;26314055;26314055;26317191;26317191;26320401;26320401;26321174;26321158	-;-;-;-;-;-;-;-;-;-;-;-;-;-;-;-;-;-;-;-;-;-;-;-;-;-;-;-;-;-;-;-;-	4318	1.49702	1.53908	1.70643	1.54398	1.96796	1.87864	1.76187	1.87309	1.21936	1.24586	1.0799	1.11268	1.27111	1.30404	1.30416	1.33846
bnc2	1;1;1;1;1;1;1;1;1;1;1;1;1;1;1;1;1;1;1;1	26330354;26418761;26418765;26419847;26419847;26419847;26465950;26465950;26465950;26475687;26475687;26475687;26502137;26502137;26502137;26502971;26512679;26513943;26513943;26513943	26330701;26419049;26419049;26420101;26420101;26420101;26466052;26466052;26466052;26475922;26475922;26475922;26504445;26502578;26504445;26504445;26512752;26515375;26515356;26515375	+;+;+;+;+;+;+;+;+;+;+;+;+;+;+;+;+;+;+;+	5047	1.8196	1.94096	2.2288	2.04919	2.37202	2.4877	2.90423	2.19835	2.70819	2.5858	2.29521	2.31983	2.18623	2.15699	2.26391	2.13145
ch211-127n13.2	1;1;1;1;1;1	26837111;26837702;26841941;26842168;26847906;26848350	26837591;26837889;26842048;26842215;26847983;26848405	-;-;-;-;-;-	959	0	0	0.0454638	0	0	0	0	0	0	0	0	0	0	0	0	0
dkey-29d5.1	1;1;1;1;1;1;1;1;1;1;1;1;1;1	27019635;27019666;27021209;27021219;27022407;27022407;27023320;27023320;27035939;27037225;27037225;27038172;27038529;27039083	27019679;27019679;27021303;27021303;27022541;27022541;27023485;27023485;27036214;27037289;27037266;27038239;27038572;27039465	+;+;+;+;+;+;+;+;+;+;+;+;+;+	1277	0	0	0	0	0.0418516	0	0	0.0405999	0	0	0	0.0365279	0	0	0	0.0330353
dkey-29d5.2	1;1;1;1;1;1;1;1;1;1	27044933;27045502;27046536;27046824;27047795;27048139;27048319;27048616;27048945;27050192	27045376;27045681;27046721;27046922;27047912;27048230;27048436;27048827;27049075;27050271	-;-;-;-;-;-;-;-;-;-	1660	0.0268555	0.0259965	0	0.0772347	0.0643909	0.155628	0	0.12493	0	0.0600134	0.029569	0.0281	0	0.050253	0.0245825	0
AL974309.1	1;1;1;1;1	27051084;27052094;27052436;27052657;27056809	27051380;27052147;27052559;27052732;27056844	-;-;-;-;-	587	0.0759456	0.147033	0.222827	0.29122	0.455234	0.176042	0.172806	0	0.362411	0.0848571	0.167238	0.15893	0.289186	0.142112	0.0695177	0.143734
pspc1	1;1;1;1;1;1;1;1;1;1;1;1;1;1;1;1;1;1;1;1;1;1;1;1;1;1	27115160;27115202;27132266;27132278;27132278;27132668;27132668;27132668;27132880;27132880;27132880;27133347;27133347;27133347;27148568;27148568;27148568;27164025;27164025;27164025;27165354;27165354;27165354;27166800;27166800;27182914	27115682;27115682;27132579;27132579;27132579;27132763;27132763;27132763;27133076;27133076;27133076;27133431;27133431;27133431;27148673;27148673;27148673;27164082;27164082;27164082;27165481;27165481;27165481;27167434;27167432;27183129	+;+;+;+;+;+;+;+;+;+;+;+;+;+;+;+;+;+;+;+;+;+;+;+;+;+	2358	17.2989	16.2515	17.7136	16.8191	18.0415	18.2746	18.1967	18.7771	14.5477	14.449	15.0084	15.7663	13.822	14.2217	14.4503	14.6524
dnajb14	1;1;1;1;1;1;1;1;1;1;1;1;1;1;1;1	27174548;27174580;27182914;27182914;27183767;27183774;27184018;27184018;27191104;27191104;27193707;27193707;27199098;27199098;27199375;27199375	27174748;27174748;27183098;27183094;27183912;27183912;27184206;27184206;27191189;27191189;27193816;27193816;27199270;27199270;27200307;27201103	+;+;+;+;+;+;+;+;+;+;+;+;+;+;+;+	2819	3.05213	2.40341	3.03142	2.85011	2.63525	2.98757	2.48285	2.96105	2.43374	2.36775	2.64663	2.82954	2.52912	2.57451	2.59114	2.52907
sgut1	1;1;1;1;1;1;1;1;1;1;1;1;1;1;1;1;1;1;1;1;1;1;1;1;1;1;1;1;1;1;1;1;1;1;1	27283617;27283656;27283675;27283891;27283891;27283891;27286275;27286275;27290679;27291102;27291102;27291102;27291102;27299471;27299471;27299471;27299471;27301078;27301078;27301078;27301078;27301225;27301225;27301225;27301681;27301681;27301681;27301804;27301804;27301804;27308083;27308083;27312390;27322874;27324933	27283764;27283764;27283764;27283939;27283939;27283939;27286365;27286365;27291008;27291171;27291171;27291171;27291171;27299541;27299541;27299541;27299541;27301131;27301339;27301131;27301131;27301253;27301253;27301253;27301700;27301700;27301700;27301897;27301900;27301900;27308223;27308190;27312480;27323046;27325511	+;+;+;+;+;+;+;+;+;+;+;+;+;+;+;+;+;+;+;+;+;+;+;+;+;+;+;+;+;+;+;+;+;+;+	2122	17.269	16.9607	17.7317	16.3132	16.5471	17.9939	16.3723	18.691	20.0755	20.5864	19.6847	20.7072	19.8924	19.5577	17.942	17.7929
chst10	1;1;1;1;1;1;1;1;1;1;1;1;1;1;1;1;1;1;1;1;1;1;1;1;1;1;1	27337983;27337983;27337994;27337994;27338039;27338040;27341757;27341757;27341757;27341757;27341757;27341757;27342068;27342068;27342068;27342068;27342286;27342286;27342286;27342286;27342286;27342286;27342687;27342687;27342687;27352093;27352093	27338204;27338204;27338040;27338179;27338179;27338204;27341881;27341881;27341884;27342174;27342174;27341884;27342174;27342174;27342174;27342174;27342520;27342500;27342520;27342520;27342434;27342434;27342757;27342792;27342792;27352283;27353092	+;+;+;+;+;+;+;+;+;+;+;+;+;+;+;+;+;+;+;+;+;+;+;+;+;+;+	1981	1.62028	1.30704	1.65067	1.51013	1.67267	1.51276	1.79217	1.54413	1.36919	1.40809	1.48666	1.34216	1.77093	1.32647	1.15355	1.21383
snapc3	1;1;1;1;1;1;1;1;1;1;1;1;1;1;1;1;1;1;1;1	27374057;27377669;27377932;27386617;27386617;27387550;27387550;27394434;27395119;27395119;27395141;27395305;27395305;27395305;27395476;27395476;27395476;27395637;27395637;27395637	27374416;27377776;27378090;27386699;27386699;27387699;27387651;27394546;27395223;27395223;27395223;27395386;27395386;27395386;27395547;27395547;27395547;27395843;27395832;27395936	-;-;-;-;-;-;-;-;-;-;-;-;-;-;-;-;-;-;-;-	1532	8.87528	8.95761	8.39552	8.81511	9.41906	8.22918	9.40211	8.73125	8.92182	9.85168	8.5225	8.43405	9.63996	8.41278	8.01754	8.26097
psip1a	1;1;1;1;1;1;1;1;1;1;1;1;1;1;1;1;1;1;1;1;1;1;1;1;1;1;1;1;1	27395989;27451448;27451448;27467168;27467168;27467389;27467389;27469598;27469598;27469817;27469817;27483249;27483249;27483408;27483408;27483586;27483586;27497631;27497631;27497808;27497808;27498012;27498012;27498242;27498242;27501085;27501085;27501265;27501265	27396047;27451538;27451538;27467244;27467244;27467527;27467527;27469681;27469681;27469912;27469912;27483311;27483311;27483486;27483486;27483679;27483679;27497680;27497680;27497866;27497866;27498113;27498113;27498440;27498440;27501181;27501181;27503344;27501553	+;+;+;+;+;+;+;+;+;+;+;+;+;+;+;+;+;+;+;+;+;+;+;+;+;+;+;+;+	3369	13.8279	13.2704	13.8085	13.3829	16.2761	16.2106	15.0544	16.097	12.5974	12.3308	12.6171	12.3226	12.2943	12.7767	12.6333	12.9851
BX571828.1	1;1	27655244;27670788	27655855;27670884	-;-	709	0	0	0	0	0	0	0	0	0	0.0702555	0.0692306	0.0657914	0	0	0	0
ch1073-440b2.1	1;1;1;1;1;1;1;1;1;1;1	27697917;27698701;27699904;27711243;27728747;27733989;27734175;27734432;27734829;27751051;27779562	27698515;27698850;27700066;27711401;27728868;27734103;27734262;27734594;27734978;27751173;27779773	-;-;-;-;-;-;-;-;-;-;-	2044	3.48963	3.77917	3.79685	3.70077	3.73902	3.41254	3.79644	4.03303	4.18913	3.94785	4.03434	4.26752	3.95866	3.89756	3.61353	3.90076
ednrba	1;1;1;1;1;1;1	27820834;27823645;27823907;27824217;27824540;27824831;27825576	27821067;27823753;27824040;27824366;27824744;27824943;27826119	-;-;-;-;-;-;-	1489	0.119758	0.521677	0.322094	0.287015	0.179464	0.173501	0.136248	0.487471	0.357178	0.702508	0.296683	0.344598	0.494017	0.616266	0.465895	0.31165
BX901881.1	1	27904889	27906599	-	1711	0	0	0	0	0	0	0	0	0	0	0.0286876	0.0272625	0	0	0.0238497	0.0246558
GK3P	1;1;1;1;1;1;1;1;1;1;1;1;1;1;1;1;1;1;1;1;1;1;1;1;1;1;1;1;1;1;1;1;1;1;1;1;1;1;1;1	27920465;27920689;27921590;27922164;27922164;27946141;27946141;27946224;27946418;27946418;27946674;27946674;27946922;27946922;27947125;27947125;27947795;27947795;27947956;27947956;27949545;27949601;27949601;27949839;27949839;27949839;27956037;27968661;27968661;27984490;27984490;27984878;27984878;28003179;28003179;28005149;28005149;28005320;28005719;28028331	27921093;27921093;27921676;27922250;27922250;27946252;27946284;27946284;27946538;27946538;27946758;27946758;27947018;27947018;27947203;27947203;27947875;27947875;27947998;27947998;27949668;27949668;27949668;27949874;27949874;27949874;27956117;27968727;27968727;27984599;27984599;27985015;27985015;28003258;28003258;28005221;28005226;28005426;28005792;28028496	-;-;-;-;-;-;-;-;-;-;-;-;-;-;-;-;-;-;-;-;-;-;-;-;-;-;-;-;-;-;-;-;-;-;-;-;-;-;-;-	2514	1.56048	1.49341	1.63022	1.20696	1.55189	1.31535	1.45256	1.54672	1.54432	1.98135	1.60101	1.79979	1.89063	1.74206	1.70435	1.79551
timmdc1	1;1;1;1;1;1;1;1;1;1;1;1;1;1;1;1;1;1;1;1;1;1	28029320;28032152;28032507;28032515;28032515;28044305;28044305;28044305;28044532;28044532;28044532;28052776;28052776;28052776;28053001;28053001;28053001;28057153;28057153;28057153;28057735;28057735	28032426;28032426;28032625;28032625;28032625;28044383;28044383;28044383;28044599;28044599;28044599;28052864;28052864;28052864;28053163;28053163;28053163;28057360;28057380;28057380;28057784;28057874	-;-;-;-;-;-;-;-;-;-;-;-;-;-;-;-;-;-;-;-;-;-	3993	8.95398	9.28362	9.19385	9.25798	10.2392	9.56248	9.99635	9.66027	7.73848	8.22077	7.55997	8.58624	7.62389	7.63586	7.49097	7.33211
poglut1	1;1;1;1;1;1;1;1;1;1;1;1;1;1;1;1;1;1;1;1;1;1;1;1;1;1;1;1;1;1;1;1;1	28071037;28071045;28071045;28081490;28081490;28081490;28081770;28081770;28081770;28082039;28082039;28082039;28082324;28082324;28082324;28082506;28082506;28082506;28082721;28082721;28083085;28083143;28083488;28083618;28083964;28084732;28084867;28084958;28084965;28085202;28085202;28085667;28085667	28071551;28071551;28071551;28081546;28081546;28081546;28081937;28081937;28081937;28082097;28082097;28082097;28082423;28082423;28082423;28082565;28082565;28082567;28082842;28082842;28083103;28083153;28083538;28083692;28084007;28084740;28084911;28085112;28085112;28085292;28085292;28085742;28085742	-;-;-;-;-;-;-;-;-;-;-;-;-;-;-;-;-;-;-;-;-;-;-;-;-;-;-;-;-;-;-;-;-	1659	0.510562	0.858403	0.946108	0.824334	0.998661	0.685175	1.07001	0.90629	0.448808	0.390322	0.710083	0.646691	0.648038	0.703966	0.836308	0.610286
pwp2h	1;1;1;1;1;1;1;1;1;1;1;1;1;1;1;1;1;1;1;1;1;1;1;1;1;1;1;1;1;1;1;1;1;1;1;1;1;1;1;1;1;1;1;1;1;1;1;1	28095113;28095620;28095996;28095996;28096438;28096438;28096690;28096690;28097094;28097094;28097159;28097294;28097298;28108462;28108462;28109757;28109759;28109759;28109939;28110040;28110044;28110044;28119374;28119374;28119374;28119805;28119805;28119805;28120304;28120304;28120521;28120521;28122768;28122768;28125699;28125699;28136065;28136065;28139702;28139702;28139943;28139943;28145936;28145936;281…	28095840;28095840;28096070;28096070;28096588;28096588;28096908;28096908;28097157;28097159;28097159;28097406;28097406;28108609;28108609;28109939;28109937;28109939;28109939;28110194;28110194;28110194;28119521;28119521;28119521;28120017;28119953;28119953;28120440;28120440;28120591;28120591;28122911;28122911;28125964;28125964;28136200;28136200;28139845;28139845;28140042;28140042;28146030;28146030;281…	-;-;-;-;-;-;-;-;-;-;-;-;-;-;-;-;-;-;-;-;-;-;-;-;-;-;-;-;-;-;-;-;-;-;-;-;-;-;-;-;-;-;-;-;-;-;-;-	3509	12.209	12.6179	12.8476	13.0926	9.5801	10.5575	9.69851	9.73683	11.7159	13.2016	11.8899	12.1899	14.1581	14.7275	14.6644	14.2223
CU469541.1	1;1	28099938;28100627	28100090;28100803	+;+	330	0	0	0	0	0	0	0	0	0	0	0	0	0.171467	0	0	0
gpm6ba	1;1;1;1;1;1;1;1;1;1;1;1;1;1;1	28157821;28158745;28160121;28160121;28160804;28160804;28161106;28161106;28175245;28175245;28182589;28182589;28182706;28241271;28241271	28159151;28159151;28160186;28160186;28160877;28160877;28161274;28161274;28175401;28175401;28182704;28182775;28182775;28241591;28241594	-;-;-;-;-;-;-;-;-;-;-;-;-;-;-	2308	1.56455	1.27144	1.4357	1.42579	1.66725	1.20888	1.71405	1.84202	1.1752	1.18701	1.21223	1.13179	1.39744	1.28311	1.20228	1.49881
gemin8	1;1;1;1;1;1;1;1;1	28254436;28254440;28254858;28256665;28256665;28257212;28257212;28257422;28257422	28255260;28255260;28255260;28257058;28257058;28257293;28257453;28257455;28257495	-;-;-;-;-;-;-;-;-	1503	32.8048	32.8753	36.5507	34.5191	39.6833	39.0865	38.2666	39.1864	30.8558	29.0316	31.7106	30.6939	33.092	29.6382	29.9468	31.6886
cbsa	1;1;1;1;1;1;1;1;1;1;1;1;1;1;1;1;1;1;1;1;1;1;1	28264817;28264822;28264830;28266831;28266831;28266831;28273766;28274133;28274133;28275926;28275926;28276070;28276070;28276413;28276413;28276686;28277190;28280647;28283338;28283902;28284226;28284421;28288519	28264852;28264852;28264852;28267089;28267524;28267089;28273872;28274267;28274267;28276005;28276005;28276274;28276274;28276504;28276504;28276811;28277274;28280752;28283415;28284036;28284334;28284505;28289730	+;+;+;+;+;+;+;+;+;+;+;+;+;+;+;+;+;+;+;+;+;+;+	3285	1.70992	1.70778	1.89795	1.8994	1.51304	1.28975	1.51306	1.72031	1.50566	1.56181	1.64362	1.78916	2.18757	2.09502	2.22357	2.08041
cryaa	1;1;1	28293049;28293817;28296121	28293371;28293939;28297091	+;+;+	1417	0	0	0	0.0301599	0	0	0.0357928	0	0	0	0	0.0329189	0	0	0	0
ankrd10a	1;1;1;1;1;1;1;1;1;1;1	28337121;28337149;28338513;28338513;28348343;28358547;28358547;28358863;28358863;28359529;28359529	28337508;28337508;28338666;28338665;28348434;28358782;28358782;28358949;28358949;28360980;28360419	+;+;+;+;+;+;+;+;+;+;+	2409	0.59218	0.537413	0.579159	0.780576	0.288409	0.815028	0.652666	0.753263	0.441542	0.537605	0.468636	0.503445	0.281863	0.45017	0.542059	0.525355
BX908780.1	1;1;1;1;1;1;1	28370573;28370932;28370972;28371311;28371311;28371546;28371546	28370834;28371071;28371071;28371399;28371399;28371622;28371620	-;-;-;-;-;-;-	568	0	0.0759758	0	0	0	0	0	0	0	0	0	0	0	0	0	0
ch211-198k9.6	1;1;1;1;1;1;1;1;1;1;1;1;1;1;1	28374186;28374214;28374291;28374753;28374753;28374753;28374953;28374953;28374953;28375175;28375175;28375503;28375740;28375740;28375740	28374559;28374559;28374559;28374849;28374849;28374849;28375028;28375642;28375028;28375642;28375263;28375642;28376003;28376003;28375999	+;+;+;+;+;+;+;+;+;+;+;+;+;+;+	1425	0.187706	0.151418	0.244771	0.299906	0.262534	0.290069	0.462694	0.582131	0.149288	0.279641	0.275562	0.0327341	0.19854	0.117081	0.257728	0.20723
irs2a	1;1;1;1;1;1;1;1;1;1;1;1;1;1;1;1;1;1	28376165;28380580;28380946;28381170;28381316;28381503;28381795;28386353;28387390;28387585;28387727;28391998;28392230;28397964;28398410;28407609;28423522;28423522	28376234;28380630;28381063;28381241;28381421;28381583;28381924;28386486;28387457;28387651;28387865;28392121;28392325;28398194;28398436;28410857;28424462;28425544	+;+;+;+;+;+;+;+;+;+;+;+;+;+;+;+;+;+	6786	2.97595	2.80445	2.99403	2.91586	2.42571	2.65728	2.65326	2.23856	2.96249	2.92877	2.94391	2.90765	5.03636	4.54225	4.87686	4.52571
cars2	1;1;1;1;1;1;1;1;1;1;1;1;1;1;1;1;1;1;1	28380031;28380041;28380580;28380580;28380946;28380946;28381170;28381170;28381316;28381503;28381795;28386353;28387390;28387585;28387727;28391998;28392230;28397964;28398410	28380500;28380500;28380630;28380630;28381063;28381063;28381338;28381241;28381421;28381583;28381924;28386486;28387457;28387651;28387865;28392121;28392325;28398194;28398758	+;+;+;+;+;+;+;+;+;+;+;+;+;+;+;+;+;+;+	2310	1.89128	1.47584	1.90631	1.53556	2.08225	2.54987	2.43712	1.68331	1.93396	2.17789	1.97613	2.0395	1.66568	1.5709	2.11984	2.00886
lig4	1;1	28463910;28464493	28464121;28467542	+;+	3262	0.286996	0.357193	0.441077	0.602661	0.95027	0.902852	1.07283	0.905955	0.635857	0.748236	0.616942	0.614893	0.416314	0.447532	0.362784	0.245719
fam155a	1;1;1	28477833;28579597;28585649	28479049;28579768;28587103	+;+;+	2844	0.250802	0.333823	0.260618	0.345619	0.319464	0.381518	0.481504	0.29168	0.448808	0.350289	0.345179	0.360835	0.278543	0.263987	0.330014	0.326334
BX908780.4	1;1	28519443;28522551	28519630;28523017	-;-	655	0.884795	0.658844	0.665646	1.69641	0.326378	0.0788831	0.464596	0.474926	0.24359	0.228143	0.299753	0.712154	0.604714	0.509435	0.311503	0.386437
CT573186.1	1;1;1	28640521;28640663;28641476	28640588;28640798;28641788	+;+;+	517	0	0	0	0	0	0.099939	0	0	0	0	0	0	0	0	0	0
CT573186.2	1;1;1	28647534;28647678;28648492	28647603;28647813;28648802	+;+;+	517	0	0	0	0	0.103374	0	0	0	0	0	0	0	0	0	0	0
CR774189.1	1;1	28703716;28704436	28704223;28704542	+;+	615	0.144976	0.0701695	0.212682	0.138981	0.173803	0.168027	0.164938	0.0843025	0.0864777	0.0809937	0.0798122	0	0.184013	0.271284	0.132705	0.0685952
CCKBR (1 of many)	1;1;1;1;1;9;9;9;9;9	28804197;28806142;28814318;28831555;28849105;5805348;5809554;5820528;5831756;5878070	28804892;28806269;28814579;28831803;28849541;5805877;5809681;5820789;5832004;5878497	-;-;-;-;-;-;-;-;-;-	3369	0.0264649	0.0512369	0.0388244	0.0507409	0.0158636	0	0.0301089	0.0307783	0.0631449	0.0295703	0.0582778	0.0692284	0.100773	0.024761	0.0121125	0.0250437
dkey-1h24.6	1;1;1;1	28850016;28851217;28851443;28854626	28851103;28851332;28851778;28854790	-;-;-;-	1705	0.130733	0.101242	0.102287	0.0751963	0.0626915	0.121216	0.237975	0.212858	0.0311928	0.0876442	0.0575771	0.0820752	0.199123	0	0.119668	0.0494851
raph1b	1;1;1;1;1;1;1;1;1;1;1;1;1;1;1;1;1;1;1;1;1;1;1;1;1;1;1;1;1;1;1;1;1;1;1;1;1;1;1;1;1;1;1;1;1;1;1;1;1;1	28860051;28860405;28860405;28883223;28883223;28883223;28911927;28911927;28911927;28912916;28912916;28912916;28914814;28914814;28914814;28920666;28921164;28924581;28924581;28924581;28927959;28927959;28927959;28928207;28928207;28928207;28930315;28930315;28930315;28931445;28931445;28931445;28932221;28932221;28932221;28933964;28933964;28933964;28934199;28934199;28934199;28934492;28934492;28934492;289…	28860627;28860627;28860627;28883282;28883282;28883282;28912048;28912048;28912048;28913018;28913018;28913018;28915373;28915373;28915373;28920752;28921238;28924658;28924658;28924658;28928118;28928118;28928118;28928328;28928328;28928328;28930380;28930380;28930380;28931588;28931588;28931588;28932331;28932331;28932331;28934062;28934062;28934062;28934319;28934319;28934319;28934634;28934634;28934634;289…	+;+;+;+;+;+;+;+;+;+;+;+;+;+;+;+;+;+;+;+;+;+;+;+;+;+;+;+;+;+;+;+;+;+;+;+;+;+;+;+;+;+;+;+;+;+;+;+;+;+	7820	0.923526	0.916062	1.01473	0.929055	1.14133	1.26198	1.16743	1.16024	0.904532	0.961826	1.01056	0.793341	1.25903	1.19476	1.13237	0.976429
spp2	1;1;1;1;1;1	28939511;28940105;28940636;28941173;28942591;28943657	28940013;28940150;28940739;28941299;28942712;28943771	-;-;-;-;-;-	1017	0.0876698	0.0848658	0.085742	0.0840443	0	0.0508048	0.199483	0.152938	0.209179	0	0.096528	0.0458663	0	0.0410128	0.0802495	0.0414809
alg11	1;1;1;1;1;1;1;1;1;1;1;1;1	28947006;28950521;28950857;28951091;28953000;28953000;28953000;28954049;28954049;28954049;28954925;28954925;28957068	28948587;28951098;28951098;28951098;28953371;28953371;28953371;28954183;28954270;28954270;28955016;28955016;28957155	-;-;-;-;-;-;-;-;-;-;-;-;-	2934	2.4007	2.61808	2.80858	2.25772	2.95092	2.67676	2.54111	2.7213	2.66463	2.56356	2.19157	2.79813	2.8157	2.41673	2.50349	2.50183
cpb2	1;1;1;1;1;1;1;1;1;1;1;1;1;1;1;1;1;1;1;1;1	28955747;28955748;28956822;28956822;28957121;28957121;28957399;28957399;28957601;28957601;28957903;28957903;28958521;28958917;28958954;28959120;28959120;28959436;28959436;28959618;28959618	28955845;28955845;28956897;28956897;28957245;28957245;28957507;28957507;28957702;28957702;28957954;28958010;28958631;28959007;28959007;28959322;28959322;28959520;28959520;28960129;28960125	+;+;+;+;+;+;+;+;+;+;+;+;+;+;+;+;+;+;+;+;+	1621	0	0	0	0	0	0	0	0	0	0	0.0302804	0	0	0	0	0
zc3h13	1;1;1;1;1;1;1;1;1;1;1;1;1;1;1;1;1;1;1;1;1;1;1;1;1;1;1;1;1;1;1;1;1;1;1;1;1;1;1;1;1;1;1;1;1;1;1;1;1;1;1;1;1;1	28962768;28962794;28962794;28965424;28965424;28965424;28966352;28966352;28966352;28966564;28966564;28966564;28966783;28966783;28966783;28967348;28967348;28967348;28967580;28967580;28967580;28968091;28968091;28968091;28968361;28968361;28968361;28968681;28968681;28971526;28971526;28975263;28975263;28977509;28977509;28979637;28979640;28982229;28982229;28982421;28982421;28985750;28985750;28988617;289…	28962922;28962922;28962922;28965570;28965570;28965570;28966461;28966461;28966461;28966678;28966678;28966678;28966894;28966894;28966894;28967475;28967475;28967475;28967624;28967624;28967624;28968269;28968269;28968269;28968561;28968511;28968561;28968833;28968833;28971887;28971887;28975718;28975718;28977715;28977715;28980129;28980129;28982338;28982338;28983659;28983659;28986298;28986298;28988760;289…	+;+;+;+;+;+;+;+;+;+;+;+;+;+;+;+;+;+;+;+;+;+;+;+;+;+;+;+;+;+;+;+;+;+;+;+;+;+;+;+;+;+;+;+;+;+;+;+;+;+;+;+;+;+	5995	42.4831	41.8874	42.2907	42.4371	42.8715	42.6879	44.6694	44.0972	34.3055	35.2458	35.4112	35.1304	38.5375	40.242	41.0315	41.6231
tm9sf2	1;1;1;1;1;1;1;1;1;1;1;1;1;1;1;1;1;1;1;1;1;1	28994209;28997173;29000694;29001288;29002532;29002563;29002738;29002738;29003009;29003009;29004632;29004632;29005276;29005276;29009307;29010896;29013152;29013385;29013778;29016599;29016814;29019442	28994503;28997240;29000787;29001415;29002661;29002661;29002862;29002862;29003120;29003120;29004711;29004711;29005565;29005384;29009439;29011015;29013209;29013544;29013929;29016710;29016985;29020444	+;+;+;+;+;+;+;+;+;+;+;+;+;+;+;+;+;+;+;+;+;+	3232	8.86912	9.1329	9.28115	9.32217	9.60744	10.631	9.47832	10.6997	8.60616	7.93711	8.36805	8.02451	7.72077	7.0334	6.52759	6.98315
zic2b	1;1;1;1;1;1;1;1;1;1;1	29027828;29053871;29054101;29054380;29055808;29055808;29055808;29056091;29056091;29056091;29056518	29027933;29053941;29055310;29055310;29055971;29055971;29055971;29056269;29056442;29056964;29056545	+;+;+;+;+;+;+;+;+;+;+	2425	3.75024	3.29218	3.81161	3.57753	3.23973	2.87639	3.13722	3.05731	1.20623	1.25298	1.21446	1.44266	3.47671	2.9412	2.87752	2.48767
pcca	1;1;1;1;1;1;1;1;1;1;1;1;1;1;1;1;1;1;1;1;1;1;1;1;1;1;1;1;1;1;1;1;1;1;1;1;1	29058143;29058151;29058202;29060258;29060258;29060258;29064758;29064758;29064758;29065013;29065013;29065013;29068696;29068696;29068696;29069223;29069223;29069223;29072054;29072645;29087914;29092649;29092780;29095671;29096702;29096943;29102515;29104044;29105518;29105662;29105817;29109718;29112185;29120271;29136033;29141788;29148902	29058231;29058231;29058231;29060329;29060329;29060329;29064805;29064805;29064805;29065081;29065081;29065081;29068809;29068809;29068809;29069276;29069276;29069276;29072093;29072713;29088045;29092685;29092858;29095773;29096796;29097093;29102658;29104118;29105586;29105737;29106030;29109820;29112283;29120324;29136173;29141865;29149815	+;+;+;+;+;+;+;+;+;+;+;+;+;+;+;+;+;+;+;+;+;+;+;+;+;+;+;+;+;+;+;+;+;+;+;+;+	3119	24.6698	23.9638	23.7919	24.691	22.9782	22.2974	23.0095	21.9086	24.8953	23.5401	24.1252	24.168	27.3396	27.615	26.8208	27.2539
MARCH4 (1 of many)	1;1;1;1;1;1;1;1	29150759;29186841;29186841;29193634;29193634;29234729;29234729;29235290	29151325;29187033;29187033;29193789;29193789;29235053;29235400;29235401	-;-;-;-;-;-;-;-	1589	0.645275	0.325898	0.631086	0.699276	0.807217	1.10556	0.702206	0.946215	0.535519	0.407517	0.556023	0.616468	0.427318	0.34124	0.59066	0.504427
vps8	1;1;1;1;1;1;1;1;1;1;1;1;1;1;1;1;1;1;1;1;1;1;1;1;1;1;1;1;1;1;1;1;1;1;1;1;1;1;1;1;1;1;1;1;1;1;1;1;1;1;1;1;1;1;1;1;1;1;1;1;1;1;1;1;1;1;1;1;1;1;1;1;1;1;1;1;1;1;1;1;1;1;1;1;1;1;1;1;1;1;1;1;1;1;1;1;1;1;1;1;1;1;1;1;1;1;1;1;1;1;1;1;1;1;1;1;1;1;1;1;1;1;1;1;1;1;1;1;1;1;1;1;1;1;1;1;1	29279647;29279647;29279648;29279648;29280117;29280117;29280117;29280117;29281824;29281824;29281824;29281824;29281960;29281960;29282062;29282062;29282068;29282068;29283603;29283603;29283603;29283603;29283720;29283720;29283720;29283720;29285210;29285210;29285210;29285210;29285453;29285453;29285453;29285453;29285626;29285626;29288942;29288942;29291722;29291722;29296326;29296328;29296328;29299366;292…	29279819;29279819;29279819;29279819;29280185;29280185;29280185;29280185;29281955;29281955;29281954;29281954;29281976;29281976;29282158;29282158;29282158;29282158;29283635;29283635;29283635;29283635;29283774;29283774;29283774;29283774;29285334;29285334;29285334;29285334;29285533;29285539;29285516;29285539;29285693;29285693;29289095;29289095;29291781;29291781;29296435;29296435;29296435;29299446;292…	+;+;+;+;+;+;+;+;+;+;+;+;+;+;+;+;+;+;+;+;+;+;+;+;+;+;+;+;+;+;+;+;+;+;+;+;+;+;+;+;+;+;+;+;+;+;+;+;+;+;+;+;+;+;+;+;+;+;+;+;+;+;+;+;+;+;+;+;+;+;+;+;+;+;+;+;+;+;+;+;+;+;+;+;+;+;+;+;+;+;+;+;+;+;+;+;+;+;+;+;+;+;+;+;+;+;+;+;+;+;+;+;+;+;+;+;+;+;+;+;+;+;+;+;+;+;+;+;+;+;+;+;+;+;+;+;+	4620	1.6018	1.52254	1.60432	1.73906	1.57326	1.67755	1.75648	1.73942	1.63465	1.47708	1.2218	1.57506	1.61669	1.30908	1.21007	1.51578
CR382370.1	1;1;1	29529271;29529514;29530723	29529477;29529709;29530898	-;-;-	579	0	0	0	0	0	0	0	0	0	0	0	0	0	0	0.0704782	0.0728602
dkey-22o12.2	1;1	29539783;29562445	29544097;29562893	-;-	4764	1.74053	1.79357	1.53752	1.79415	2.03053	1.98475	1.69274	1.75214	1.41779	1.57882	1.6073	1.55683	1.49655	1.45337	1.696	1.39912
tmem41ab	1;1;1;1;1	29618212;29625555;29625831;29630603;29632894	29618485;29625705;29625992;29630741;29634105	+;+;+;+;+	1938	9.59231	9.24098	8.57148	8.93101	7.52856	8.18484	7.90349	7.91869	8.83652	8.37896	8.83926	9.2185	9.48906	11.2131	11.244	10.6662
CR382370.2	1	29635491	29637129	-	1639	2.58396	2.81727	2.63355	2.29458	2.4456	2.3328	2.16613	2.53062	1.78469	1.76269	1.76692	2.13451	1.38094	1.24697	1.942	1.31268
igf2bp2b	1;1;1;1;1;1;1;1;1;1;1;1;1;1;1;1;1;1;1;1;1;1;1;1;1;1;1;1;1;1;1;1;1;1;1;1;1;1;1;1;1;1	29639262;29639308;29639363;29640413;29640413;29640413;29641331;29641331;29641331;29641586;29641586;29641586;29645310;29645310;29645310;29646380;29646380;29646380;29648641;29648641;29648641;29649313;29649313;29649313;29649580;29649580;29649580;29649611;29651079;29651079;29651079;29651079;29651087;29652825;29652825;29652825;29652825;29652825;29669446;29706153;29706721;29706721	29639461;29639461;29639461;29640526;29640526;29640526;29641462;29641462;29641462;29641660;29641660;29641660;29645426;29645426;29645426;29646445;29646445;29646445;29648772;29648772;29648772;29649448;29649448;29649448;29649702;29649702;29649702;29649702;29651213;29651213;29651213;29651213;29651213;29653131;29653131;29653131;29653131;29653131;29669491;29706195;29707001;29706908	-;-;-;-;-;-;-;-;-;-;-;-;-;-;-;-;-;-;-;-;-;-;-;-;-;-;-;-;-;-;-;-;-;-;-;-;-;-;-;-;-;-	1907	65.5727	64.7427	64.2909	66.3122	57.7324	58.9297	58.9898	59.975	60.0444	59.4756	58.4278	57.8	65.5449	67.7596	65.6933	65.989
ubac2	1;1;1;1;1;1;1;1;1;1;1;1;1;1;1;1;1;1;1	29736040;29736051;29736259;29737298;29737298;29742965;29742965;29744956;29744956;29745660;29745660;29753599;29753599;29755442;29755442;29759191;29759191;29764109;29764109	29736725;29736223;29736725;29737426;29737426;29743219;29743219;29745003;29745003;29745783;29745783;29753705;29753705;29755561;29755561;29759318;29759318;29764294;29764294	-;-;-;-;-;-;-;-;-;-;-;-;-;-;-;-;-;-;-	1783	1.27515	1.25857	1.32047	1.0786	1.19898	1.10118	1.10938	1.27943	1.64055	1.6762	1.45905	1.12495	1.33288	1.31002	1.41897	1.30131
gpr183b	1;1	29747846;29749921	29748474;29751042	+;+	1751	0.0763794	0.049291	0.1494	0	0.122089	0.0590159	0.0868962	0.118438	0.0911201	0.142236	0.0840968	0.133198	0.129261	0.0476413	0.0932196	0.0722776
dachc	1;1;1;1;1;1;1;1;1;1;1;1;1;1;1;1;1;1;1;1;1	29781209;29785312;29785314;29790171;29790171;29802220;29802220;29802459;29802459;29808313;29814549;29814549;29815585;29815585;29818003;29818003;29837034;29837034;29837460;29845148;29884307	29781916;29785379;29785379;29790314;29790314;29802367;29802367;29802604;29802604;29808559;29814683;29814683;29815720;29815720;29818175;29818175;29837159;29837159;29837605;29845263;29885073	-;-;-;-;-;-;-;-;-;-;-;-;-;-;-;-;-;-;-;-;-	3060	3.68587	3.37055	3.49083	3.65914	5.09993	5.25127	4.17681	4.30356	3.47606	3.30446	3.3525	3.24693	2.90317	3.55762	2.9605	2.95027
MZT1	1;1;1;1;1	29914315;29915886;29916266;29919074;29919074	29914653;29916411;29916411;29919327;29919310	-;-;-;-;-	1119	2.50987	2.04395	2.53261	2.2915	3.72535	3.50921	3.89793	3.19694	2.85168	2.75987	2.54415	2.33439	3.03399	2.38556	1.8963	2.41279
bora	1;1;1;1;1;1;1;1;1;1;1;1;1;1;1;1;1;1;1;1;1;1;1;1;1;1;1;1;1;1;1;1;1;1;1;1;1;1;1;1;1;1;1;1;1;1;1;1;1;1;1;1	29918980;29919449;29919449;29919527;29919530;29919746;29919746;29919746;29919746;29919746;29921634;29921634;29921634;29921634;29921634;29921828;29921828;29921828;29921828;29921971;29921971;29921971;29921971;29921971;29922355;29922355;29922355;29922355;29922355;29922510;29922510;29922510;29922510;29922510;29923644;29923644;29923644;29923644;29923644;29924001;29924001;29924001;29924001;29926420;299…	29919534;29919534;29919534;29919638;29919610;29919925;29919925;29919925;29919925;29919925;29921740;29921740;29921740;29921873;29921740;29921873;29921873;29921873;29921873;29922052;29922052;29922052;29922052;29922052;29922408;29922408;29922408;29922408;29922408;29922566;29922566;29922566;29922566;29922566;29923873;29923873;29923873;29923688;29923873;29924154;29924154;29924076;29924154;29927030;299…	+;+;+;+;+;+;+;+;+;+;+;+;+;+;+;+;+;+;+;+;+;+;+;+;+;+;+;+;+;+;+;+;+;+;+;+;+;+;+;+;+;+;+;+;+;+;+;+;+;+;+;+	3120	0.94304	0.719238	0.964227	0.876647	1.37037	1.14267	1.26796	1.08013	1.14209	0.957906	1.03833	0.882089	1.19697	0.868958	0.75859	0.960003
dis3	1;1;1;1;1;1;1;1;1;1;1;1;1;1;1;1;1;1;1;1;1;1;1;1;1	29932518;29932639;29937718;29937942;29938311;29940412;29943168;29945194;29945378;29945608;29945823;29947433;29947632;29947835;29949016;29950950;29951315;29951577;29951837;29953239;29953371;29953577;29953577;29958055;29958055	29932920;29932906;29937840;29938100;29938479;29940626;29943324;29945280;29945505;29945692;29945887;29947534;29947748;29947981;29949153;29951066;29951476;29951744;29951910;29953432;29953432;29953734;29953734;29958333;29958323	-;-;-;-;-;-;-;-;-;-;-;-;-;-;-;-;-;-;-;-;-;-;-;-;-	3247	2.66355	2.48532	2.55127	2.57972	2.32081	2.43464	2.45235	2.44301	2.71897	2.45451	2.46405	2.08306	2.75339	2.37645	2.7523	2.40358
CR407598.2	1;1;1	30024425;30026066;30037754	30027663;30027265;30038816	-;-;-	4302	0.0725385	0.140437	0.101348	0.0695388	0.149078	0.108093	0.141474	0.0482064	0.0247251	0.0463144	0.102687	0.130115	0.0789177	0.0775639	0.0853701	0.0784492
CR407598.1	1	30036285	30037484	-	1200	0	0	0	0	0.0445371	0	0	0	0	0	0	0	0	0	0	0
BX548015.2	1;1	30050038;30051459	30053994;30055593	+;+	5556	0.377117	0.287384	0.251115	0.31537	0.211623	0.22319	0.2556	0.130642	0.172302	0.125514	0.150187	0.235077	0.162949	0.13513	0.190961	0.174636
metap1d	1;1;1;1;1;1;1;1;1;1;1;1;1;1;1	30142300;30151926;30151994;30152170;30152170;30152432;30152432;30158599;30158750;30158750;30161026;30161026;30162454;30162601;30170073	30142358;30152092;30152092;30152319;30152319;30152580;30152580;30158641;30158913;30158913;30161073;30161123;30162501;30162679;30170234	+;+;+;+;+;+;+;+;+;+;+;+;+;+;+	1119	4.30264	4.82063	5.02625	4.69758	4.68057	4.7559	5.57495	5.79156	3.42201	4.1398	5.5708	4.50203	4.80382	4.3611	4.19374	4.67477
dlx2b	1;1;1	30174005;30175001;30175314	30174877;30175185;30175776	-;-;-	1521	1.05515	1.07815	1.49059	1.26439	0.562204	1.08704	0.833636	0.715823	0.594427	0.360238	0.484068	0.30668	0.558027	0.356496	0.643896	0.3883
itga6b	1;1;1;1;1;1;1;1;1;1;1;1;1;1;1;1;1;1;1;1;1;1;1;1;1;1;1;1;1;1;1;1;1;1;1;1;1;1;1;1;1;1;1;1;1;1;1;1;1;1;1;1;1;1;1;1;1;1;1;1;1;1;1;1;1;1;1	30215219;30215234;30230288;30230288;30230492;30230492;30232585;30232585;30234436;30234436;30237382;30237382;30238119;30238119;30238446;30238446;30238623;30238623;30239293;30239293;30239472;30239472;30239636;30239636;30246811;30246811;30248391;30248391;30249043;30249043;30249574;30249574;30250479;30250479;30250484;30250776;30250776;30250776;30250943;30250943;30250984;30253020;30253020;30253020;302…	30215483;30215483;30230415;30230415;30230571;30230571;30232846;30232846;30234567;30234567;30237595;30237595;30238312;30238312;30238534;30238534;30238750;30238750;30239388;30239388;30239533;30239533;30239799;30239799;30246957;30246957;30248506;30248506;30249196;30249196;30249657;30249657;30250558;30250558;30250558;30251251;30250853;30250853;30251045;30251045;30251045;30253193;30253193;30253193;302…	+;+;+;+;+;+;+;+;+;+;+;+;+;+;+;+;+;+;+;+;+;+;+;+;+;+;+;+;+;+;+;+;+;+;+;+;+;+;+;+;+;+;+;+;+;+;+;+;+;+;+;+;+;+;+;+;+;+;+;+;+;+;+;+;+;+;+	4788	18.7147	19.387	19.1683	19.0922	12.4235	13.1977	13.3681	13.0914	12.8072	13.2642	11.8201	12.3337	15.0442	14.6699	13.9006	13.9387
ch211-269i23.2	1;1;1;1;1;1;1;1;1;1;1;1;1;1;1;1;1;1;1;1;1;1;1	30267777;30268887;30271051;30271051;30275790;30279202;30279202;30279559;30279559;30281777;30281935;30284688;30285047;30286539;30286847;30287153;30287289;30287522;30288038;30289634;30289876;30298332;30301327	30268958;30268958;30271239;30271239;30275906;30279406;30279406;30279604;30279630;30281834;30282259;30284842;30285182;30286635;30287076;30287206;30287435;30287741;30288142;30289754;30290008;30300358;30301445	-;-;-;-;-;-;-;-;-;-;-;-;-;-;-;-;-;-;-;-;-;-;-	5692	24.4439	24.2686	24.5651	24.1313	16.638	16.2667	16.1191	16.0311	15.3983	15.7432	16.0482	15.6361	17.1084	17.9678	17.206	17.7356
eef1a1b	1;1;1;1;1;1;1;1;1;1;1;1;1;1;1;1;1	30306886;30308477;30308507;30310008;30310008;30313340;30313340;30313603;30313603;30314717;30314717;30315220;30315220;30318534;30318534;30325528;30325528	30306921;30308607;30308607;30310180;30310180;30313519;30313519;30313899;30313899;30314867;30314867;30315476;30315476;30318768;30318768;30326582;30326291	+;+;+;+;+;+;+;+;+;+;+;+;+;+;+;+;+	2515	1.8612	1.76735	1.7856	2.19205	2.06128	1.89006	2.23847	2.18516	1.5437	2.1192	1.7565	1.76198	1.73239	1.6087	1.47651	1.7277
kcnq5b	1;1;1;1;1;1;1;1;1;1;1;1;1;1;1;1;1;1;1;1;1;1;1;1;1;1;1	30331011;30331549;30336067;30336067;30342332;30342332;30345090;30345090;30350362;30350362;30357108;30357108;30357962;30357962;30362269;30362269;30362857;30362857;30366750;30366750;30367087;30367087;30376719;30376719;30384797;30384797;30545468	30332881;30332881;30336193;30336193;30342463;30342463;30345198;30345198;30350582;30350582;30357134;30357134;30358056;30358056;30362364;30362364;30362967;30362967;30366875;30366875;30367262;30367262;30376845;30376845;30384926;30384887;30546217	-;-;-;-;-;-;-;-;-;-;-;-;-;-;-;-;-;-;-;-;-;-;-;-;-;-;-	4098	0.446018	0.515998	0.468129	0.521432	0.495581	0.516937	0.334162	0.265682	0.402317	0.413269	0.455151	0.455306	0.593731	0.458016	0.507846	0.586775
BX284697.1	1;1	30337386;30340068	30337449;30340596	+;+	593	0.150354	0	0	0	0	0	0.0855286	0	0.0896859	0	0	0	0	0	0	0.07114
BX284697.2	1;1	30484605;30492253	30484828;30492315	-;-	287	0	0.150363	0	0	0	0	0	0	0.185309	0.173558	0.513078	0.32506	0.197157	0	0	0.293979
FO818671.1	1;1;1;1;1;1;1;1;1;1	30550654;30550654;30552418;30552607;30552607;30552790;30552790;30554795;30554795;30555002	30551236;30551236;30552693;30552693;30552930;30552930;30555388;30555388;30554928;30555388	+;+;+;+;+;+;+;+;+;+	3554	0.0376309	0.0242849	0.0368034	0.0360747	0.0150378	0.0436143	0.0285416	0.0437642	0.029929	0.028031	0.0138111	0.0524998	0.0477636	0	0.011482	0.02374
rims1b	1;1;1;1;1;1;1;1;1;1;1;1;1;1;1;1;1;1;1;1;1;1;1;1;1;1;1;1;1;1;1;1;1;1;1;1;1;1;1;1;1;1;1;1;1;1;1;1;1;1;1;1;1;1;1;1;1;1;1;1;1;1;1;1;1;1;1;1;1;1;1;1;1;1;1;1;1;1;1;1;1;1;1;1;1;1;1;1;1;1;1;1;1;1;1;1;1	30570770;30570820;30574728;30574728;30575025;30575025;30576545;30576545;30582253;30582253;30603063;30614420;30640202;30644800;30655815;30657521;30665317;30666831;30666888;30666888;30668065;30668065;30668065;30671082;30671082;30671364;30671364;30671364;30681543;30681543;30681824;30681824;30682746;30682822;30682903;30682903;30682903;30688286;30688286;30688286;30688786;30688786;30688786;30690390;306…	30571044;30571044;30574867;30574867;30575126;30575126;30576651;30576651;30582413;30582406;30603095;30614468;30640209;30644857;30655863;30657552;30665470;30667048;30667048;30667048;30668180;30668180;30668183;30671111;30671111;30671470;30671470;30671470;30681656;30681698;30681907;30681941;30682773;30682834;30682986;30682986;30682986;30688348;30688348;30688354;30688899;30688899;30688899;30690543;306…	-;-;-;-;-;-;-;-;-;-;-;-;-;-;-;-;-;-;-;-;-;-;-;-;-;-;-;-;-;-;-;-;-;-;-;-;-;-;-;-;-;-;-;-;-;-;-;-;-;-;-;-;-;-;-;-;-;-;-;-;-;-;-;-;-;-;-;-;-;-;-;-;-;-;-;-;-;-;-;-;-;-;-;-;-;-;-;-;-;-;-;-;-;-;-;-;-	5511	0.80084	0.82221	0.799053	0.899553	1.08615	1.08756	1.04916	1.16656	1.00365	1.175	1.2024	0.939524	0.944607	1.00661	0.903364	0.979825
cenpk	1;1;1;1;1;1;1;1;1;1;1;1;1;1;1;1;1;1;1;1;1;1;1;1;1	30776171;30776210;30776809;30776809;30776962;30776962;30778539;30778970;30778970;30778970;30779530;30779530;30779530;30779773;30779773;30782006;30782006;30782073;30782150;30782150;30783050;30783050;30783050;30783446;30783446	30776615;30776615;30777097;30776865;30777097;30777097;30778574;30779065;30779065;30779065;30779596;30779612;30779612;30779819;30779819;30782069;30782069;30782206;30782206;30782206;30783178;30783513;30783178;30783523;30783544	-;-;-;-;-;-;-;-;-;-;-;-;-;-;-;-;-;-;-;-;-;-;-;-;-	1689	2.61304	2.01846	1.98768	2.35317	3.19591	2.63084	2.49238	2.91615	2.10972	1.79898	1.83086	2.01608	1.97659	2.19786	2.02947	2.29788
CT573247.1	1;1;1;1;1;1	30786671;30787027;30787300;30787505;30787749;30788078	30786755;30787099;30787387;30787634;30787891;30788404	+;+;+;+;+;+	846	0	0	0	0	0.0631731	0	0	0	0.062865	0.0588784	0.0580195	0.0551372	0	0	0	0.0498653
lbx1b	1;1	30799422;30800958	30800476;30801521	-;-	1619	0.0275356	0.0266549	0.0538602	0.0263969	0	0	0.031327	0.0960705	0	0	0.0303178	0.0576233	0	0.0515256	0	0.0260568
slc2a15b	1;1;1;1;1;1;1;1;1;1;1;1;1;1;1;1;1;1;1;1;1;1;1;1;1	30840527;30840657;30844158;30844158;30846102;30846102;30846732;30846732;30850810;30850810;30852977;30852977;30860648;30860648;30860930;30860930;30862077;30862077;30863256;30863256;30863701;30863701;30865382;30865382;30865595	30840828;30840828;30844256;30844256;30846262;30846262;30846856;30846856;30850955;30850955;30853109;30853109;30860835;30860835;30861040;30861040;30862178;30862178;30863331;30863331;30863828;30863828;30865849;30865543;30866249	+;+;+;+;+;+;+;+;+;+;+;+;+;+;+;+;+;+;+;+;+;+;+;+;+	2439	2.2482	2.58324	2.16301	2.1377	2.19125	2.35145	2.62014	2.38079	2.7475	2.57327	2.49548	2.67751	3.31755	2.94142	3.04504	2.81932
fgf8b	1;1;1;1;1;1;1;1;1;1;1	30905706;30905706;30906313;30906313;30907493;30907493;30908445;30909004;30909004;30909461;30909461	30906221;30906221;30906349;30906349;30907683;30907679;30908446;30909110;30909110;30910934;30910932	+;+;+;+;+;+;+;+;+;+;+	2327	2.29893	2.03995	2.34206	2.11203	1.9522	2.3092	2.37572	2.1389	1.7827	1.71246	1.87732	1.84419	1.7994	1.73866	1.54319	1.46844
dpcd	1;1;1;1;1;1;1;1;1;1;1	30921635;30921696;30922254;30924050;30924050;30924293;30924293;30924497;30924497;30925003;30925003	30921944;30921944;30922356;30924183;30924183;30924408;30924408;30924577;30924577;30925286;30925076	-;-;-;-;-;-;-;-;-;-;-	1028	2.94888	3.52622	3.39298	3.53366	4.26308	3.41776	4.09497	4.33731	3.93187	2.51963	3.15134	3.31242	3.24752	2.84017	2.54051	2.79052
poll	1;1;1;1;1;1;1;1;1	30925274;30925425;30927361;30928318;30928520;30930238;30932238;30934798;30939098	30925334;30925569;30927658;30928441;30928843;30930411;30932366;30934966;30939775	+;+;+;+;+;+;+;+;+	2102	1.82392	1.99142	2.40608	2.25678	3.02564	2.70387	2.21984	2.73783	1.82171	1.5877	2.19502	2.26351	2.12661	1.8454	1.98016	2.12736
wbp1lb	1;1;1;1	30941729;30953919;30957436;30966381	30941995;30954021;30957597;30967387	+;+;+;+	1539	5.56165	5.63613	5.2977	5.4705	5.00065	5.5395	4.74558	4.91847	5.90931	6.14952	6.15549	5.91032	6.91214	6.6942	6.68183	5.70156
as3mt	1;1;1;1;1;1;1;1;1;1;1;1;1;1;1;1;1;1;1;1;1	30974100;30974101;30974392;30974606;30974606;30976892;30976892;30979239;30979239;30979552;30979552;30979734;30979734;30980265;30980265;30983057;30983057;30983814;30983814;30990057;30990057	30974134;30974428;30974428;30974733;30974733;30977042;30977042;30979375;30979375;30979621;30979621;30979815;30979815;30980396;30980396;30983199;30983199;30983945;30983945;30990307;30990307	+;+;+;+;+;+;+;+;+;+;+;+;+;+;+;+;+;+;+;+;+	1555	2.29351	2.0814	2.13092	2.41853	2.50897	2.32591	2.57669	2.53395	1.26547	2.21027	1.48358	2.09982	1.96497	1.42163	2.09939	1.92618
cnnm2b	1;1;1;1;1;1;1	30992586;31046425;31050013;31056531;31056934;31061306;31064798	30994218;31046568;31050150;31056700;31057027;31061484;31066791	+;+;+;+;+;+;+	4352	0.0921923	0.0694117	0.150275	0.0883798	0.135085	0.118723	0.0582703	0.107218	0.0977643	0.125901	0.169179	0.171493	0.117017	0.115009	0.0750127	0.0484674
nt5c2b	1;1;1;1;1;1;1;1;1;1;1;1;1;1;1;1;1;1;1;1;1;1;1;1;1;1;1;1;1;1;1;1;1;1;1;1;1;1;1;1;1;1;1;1;1;1;1;1;1;1;1;1;1;1;1;1	31076605;31076605;31076617;31080643;31080643;31080643;31082202;31082202;31082202;31084987;31084987;31084987;31085618;31085618;31085618;31086214;31086214;31086214;31088578;31088578;31088578;31088770;31088770;31088770;31090888;31090888;31090888;31091055;31091055;31091055;31097714;31097714;31097714;31098371;31098472;31098472;31101343;31101343;31101343;31101521;31101521;31101521;31101727;31101727;311…	31077002;31077002;31077002;31080819;31080819;31080819;31082262;31082262;31082262;31085038;31085038;31085038;31085788;31085788;31085788;31086280;31086280;31086280;31088685;31088685;31088685;31088811;31088811;31088811;31090971;31090971;31090971;31091108;31091108;31091108;31097807;31097953;31097953;31098529;31098529;31098529;31101434;31101434;31101434;31101616;31101616;31101616;31101844;31101844;311…	-;-;-;-;-;-;-;-;-;-;-;-;-;-;-;-;-;-;-;-;-;-;-;-;-;-;-;-;-;-;-;-;-;-;-;-;-;-;-;-;-;-;-;-;-;-;-;-;-;-;-;-;-;-;-;-	2744	22.1276	21.813	22.3401	22.3183	22.7295	21.1268	21.1635	20.557	16.8041	17.6445	17.3871	18.8182	19.7755	17.4045	17.8456	16.9882
inab	1;1;1	31131836;31134105;31134422	31132954;31134229;31135149	+;+;+	1972	9.47214	9.30049	9.10909	9.31882	10.9491	11.1878	11.085	11.7521	9.33143	8.96701	8.68686	9.2961	9.29676	9.79296	8.73251	9.07043
anos1a	1;1;1;1;1;1;1;1;1;1;1;1;1;1	31210393;31215057;31228228;31229649;31234556;31235523;31236203;31239106;31239396;31240950;31241542;31242896;31245588;31246547	31210659;31215104;31228290;31229871;31234740;31235652;31236399;31239247;31239512;31241038;31241713;31243113;31245732;31246942	+;+;+;+;+;+;+;+;+;+;+;+;+;+	2392	6.41118	6.45871	6.47071	5.57433	6.74759	7.66819	7.50599	7.58617	6.04765	5.41425	5.29423	5.98677	7.04934	6.97491	6.26092	6.84289
BX901898.3	1;1	31279312;31279556	31279481;31279810	+;+	425	0.104894	0.203079	0.205176	0.30167	0.251503	0.486291	0.716025	0.243981	0.125138	0.468811	0.346479	0.439022	0.399416	0.490706	0.0960162	0.0992613
BX901898.2	1	31281120	31281919	+	800	0.0557251	0.215771	0.272499	0.373945	0.534445	0.129171	0.63398	0.25923	0.199439	0.31132	0.122711	0.349846	0.21219	0.260687	0.102017	0.316395
BX901898.1	1	31284869	31285547	+	679	0	0	0	0	0	0.0760949	0.0746958	0	0	0	0	0	0	0	0	0
sts	1;1;1;1;1;1;1;1;1;1;1;1;1;1;1	31319013;31319045;31320500;31320617;31321009;31321009;31322461;31322461;31332324;31332324;31335172;31338913;31341410;31341857;31344236	31319132;31319132;31320656;31320656;31321130;31321130;31322583;31322583;31332462;31332738;31335308;31339050;31341569;31341978;31344905	+;+;+;+;+;+;+;+;+;+;+;+;+;+;+	2164	0.618023	0.498547	0.564138	0.454224	0.617427	0.549156	0.562496	0.527085	0.491532	0.414325	0.567057	0.452665	0.705992	0.366215	0.528	0.409384
pnpla4	1;1;1;1;1;1;1;1;1;1;1	31364611;31365724;31366880;31368516;31368705;31376748;31376748;31378877;31378877;31379270;31379270	31365066;31365876;31366945;31368840;31368840;31376842;31376842;31379058;31379058;31379356;31379314	-;-;-;-;-;-;-;-;-;-;-	1364	0.261467	0.221466	0.223753	0.53264	0.235093	0.416681	0.148734	0.266072	0.194955	0.0730368	0.2519	0.17099	0.373355	0.183475	0.149585	0.216497
CR925879.1	1;1;1;1;1	31583767;31584657;31584839;31585444;31586288	31584372;31584749;31584876;31585561;31586343	-;-;-;-;-	911	1.81061	1.46848	2.10581	1.36044	0.469326	0.45373	0.111347	0.227645	0.992452	0.601452	0.862077	0.716844	0.559008	1.00727	0.671903	0.926148
pudp	1;1;1;1;1;1;1	31608916;31609166;31609523;31609523;31609917;31609917;31652483	31609248;31609248;31609741;31609741;31610383;31610146;31653097	+;+;+;+;+;+;+	1634	1.41871	1.5582	1.17405	1.67389	2.0933	1.77077	2.2038	2.06242	1.56231	0.975493	1.11146	1.45591	1.48905	1.40395	1.49842	1.13598
nlgn4a	1;1;1;1;1;1;1;1;1;1;1;1;1;1;1;1;1;1	31789011;31795237;31795529;31795529;31828383;31828386;31844577;31844577;31844577;31922623;31922623;31922623;31936120;31936120;31936120;31958250;31958250;31958250	31789307;31795991;31795991;31795991;31828436;31828436;31844729;31844729;31844729;31922808;31922808;31922808;31936909;31936909;31936909;31959138;31959138;31960787	+;+;+;+;+;+;+;+;+;+;+;+;+;+;+;+;+;+	4773	1.03675	0.940298	0.959141	0.823751	1.15332	1.07169	1.48766	1.03192	1.30369	1.06447	1.15178	1.19229	1.12623	0.865135	0.8977	1.09597
174320	1;1;1;1;1;1;1	32059352;32059541;32059717;32060007;32060365;32060620;32060907	32059418;32059617;32059897;32060240;32060536;32060768;32061076	+;+;+;+;+;+;+	1050	0.0849144	0.0821986	0.166095	0.122104	0.101799	0.147624	0.14491	0.197509	0.0506512	0.0948783	0.0934943	0.177699	0.107779	0.0397238	0	0.0803544
BX322647.1	1;1;1;1;1;1;1	32482673;32482675;32482814;32482814;32483432;32483432;32483654	32482715;32482715;32483083;32482920;32483515;32483522;32484150	+;+;+;+;+;+;+	901	0	0	0.0483905	0	0	0.0573457	0	0.115086	0	0	0	0	0.0628013	0.046293	0	0
prkx	1;1;1;1;1;1;1;1	32485343;32507398;32512369;32525095;32536538;32541352;32544895;32547754	32486046;32507566;32512632;32525214;32536633;32541409;32544972;32551121	+;+;+;+;+;+;+;+	4857	0.853603	0.781877	1.0413	0.765509	0.748245	0.989328	1.13821	1.01408	1.01834	0.861465	1.0207	0.806726	0.768899	0.695596	0.663732	0.833819
mxra5a	1;1;1;1;1;1;1;1;1;1;1;1;1	32589529;32589606;32589987;32589987;32591227;32591227;32591534;32591534;32592159;32596289;32596289;32597585;32597585	32589898;32589898;32590195;32590195;32591356;32591356;32591908;32591924;32596178;32597210;32597210;32599493;32600676	+;+;+;+;+;+;+;+;+;+;+;+;+	9134	1.66919	1.74337	1.69454	1.72181	1.37502	1.48772	1.62139	1.40769	1.14706	1.33062	1.34883	1.22054	1.63545	1.46127	1.49664	1.64883
gyg2	1;1;1;1;1;1;1;1;1;1;1;1;1;1;1;1;1	32604359;32604895;32606631;32606631;32609166;32609166;32611837;32611837;32612197;32612197;32615715;32615715;32618202;32618202;32618572;32618572;32621044	32605282;32605282;32606750;32606750;32609318;32609318;32612056;32612056;32612323;32612323;32615877;32615877;32618376;32618376;32618710;32618776;32621210	-;-;-;-;-;-;-;-;-;-;-;-;-;-;-;-;-	2254	0.118669	0.0765825	0.193433	0.0379206	0.142266	0.068769	0.202514	0.207016	0.0707858	0.044198	0.13066	0.165558	0.100415	0.0740195	0.0724168	0.131013
cd99	1;1;1;1;1;1;1;1;1;1;1;1;1;1;1;1;1;1;1;1;1;1;1;1;1;1;1;1;1;1;1;1;1;1;1;1;1;1;1;1;1;1;1;1;1;1;1;1;1;1;1;1;1;1;1;1;1;1;1;1;1;1;1	32622830;32623607;32624421;32624421;32625152;32625152;32632615;32632741;32633777;32633777;32633777;32633777;32633941;32633941;32633941;32633941;32640075;32640075;32640075;32640075;32641471;32641471;32641471;32641471;32642068;32642068;32642068;32642068;32642509;32642509;32642509;32642509;32642639;32642886;32642886;32642924;32643151;32643151;32643151;32643151;32643314;32643314;32643314;32643314;326…	32623928;32623928;32624471;32624471;32625259;32625259;32633089;32633089;32633797;32633797;32633797;32633797;32633976;32633976;32633976;32633976;32640155;32640155;32640155;32640155;32641518;32641518;32641518;32641518;32642100;32642100;32642100;32642100;32642532;32642532;32642532;32642532;32643180;32642927;32642927;32643364;32643180;32643180;32643180;32643180;32643364;32643364;32643364;32643364;326…	-;-;-;-;-;-;-;-;-;-;-;-;-;-;-;-;-;-;-;-;-;-;-;-;-;-;-;-;-;-;-;-;-;-;-;-;-;-;-;-;-;-;-;-;-;-;-;-;-;-;-;-;-;-;-;-;-;-;-;-;-;-;-	2897	20.3896	21.3164	20.5583	19.8414	16.6587	17.0326	17.0695	16.4289	13.989	13.9616	14.7406	14.3625	16.3287	14.5992	14.3113	14.0377
dhrsx	1;1;1;1;1;1;1;1;1;1;1;1;1;1;1;1;1;1;1;1;1;1;1;1;1;1;1;1;1;1;1;1;1;1	32651142;32651403;32657718;32669109;32669206;32669262;32669290;32671418;32671418;32671418;32671418;32671418;32676984;32676984;32676984;32676984;32676984;32716678;32716678;32716678;32716678;32716678;32722398;32725077;32725077;32725077;32725077;32735618;32735618;32735618;32735618;32751324;32751324;32751324	32651533;32651533;32657959;32669376;32669376;32669376;32669376;32671525;32671527;32671525;32671525;32671525;32677052;32677052;32677052;32677052;32677052;32716779;32716779;32716779;32716779;32716779;32722664;32725284;32725284;32725284;32725284;32735824;32735825;32735825;32735825;32753364;32753364;32753395	+;+;+;+;+;+;+;+;+;+;+;+;+;+;+;+;+;+;+;+;+;+;+;+;+;+;+;+;+;+;+;+;+;+	3938	0.747152	0.602713	0.675365	0.575174	0.692145	0.747867	0.721237	0.579285	0.74279	0.645091	0.610752	0.615946	0.574748	0.69905	0.725364	0.524915
creb1a	1;1;1;1;1;1;1;1	32814964;32817223;32820939;32821665;32823118;32823428;32823729;32825168	32815985;32817373;32821121;32821804;32823218;32823574;32823827;32825347	-;-;-;-;-;-;-;-	2023	5.42101	6.18623	6.76735	5.74609	7.15939	6.92148	6.59365	7.09904	5.33678	6.20485	6.47828	6.04116	6.40521	5.4225	5.04287	6.1517
chmp2bb	1;1;1;1;1;1	32825987;32826581;32828929;32832036;32832762;32835365	32826162;32826672;32829123;32832138;32832868;32836677	+;+;+;+;+;+	1986	70.4168	69.8812	66.4315	68.9681	54.1172	57.0538	56.7199	56.7017	59.1556	63.7562	61.714	60.1044	58.1795	61.9979	59.1967	57.7562
cldng	1;1;1;1	32912476;32912920;32914452;32914452	32913400;32913438;32914601;32914570	-;-;-;-	1113	0.640864	0.387729	0.979331	0.729555	0.384147	0.51065	0.683537	0.791898	0.477842	0.716063	0.83792	0.335282	0.559231	0.412228	0.47663	0.454836
znf654	1;1;1;1;1;1;1;1;1	32915114;32916082;32920920;32921163;32921409;32922456;32922679;32922961;32930006	32915250;32916227;32921001;32921298;32921611;32922592;32922820;32926822;32931137	+;+;+;+;+;+;+;+;+	5977	6.07876	5.8338	5.99616	5.94894	5.1057	5.64489	5.22713	5.35202	3.79058	3.92522	3.96651	4.12065	4.70508	5.5618	5.61888	5.3359
arl13b	1;1;1;1;1;1;1;1;1;1;1;1;1;1;1;1;1;1;1;1;1;1;1;1;1;1;1;1;1	32935662;32935668;32935676;32946834;32946834;32946834;32947008;32947008;32947008;32950250;32950250;32950250;32950534;32950534;32950534;32950663;32953894;32953894;32953894;32954535;32954535;32954535;32954864;32954864;32954864;32958153;32961111;32961280;32961280	32936278;32936278;32936278;32946904;32946904;32946904;32947257;32947257;32947257;32950355;32950355;32950355;32950736;32951648;32950736;32950736;32954008;32954008;32954008;32954688;32954688;32954688;32954983;32954983;32954983;32958221;32962227;32961336;32961491	+;+;+;+;+;+;+;+;+;+;+;+;+;+;+;+;+;+;+;+;+;+;+;+;+;+;+;+;+	3734	8.7035	9.26881	8.54715	9.69412	10.4055	10.4472	10.4452	10.1359	7.29247	7.1902	7.72943	7.17055	7.86478	7.8304	7.80292	8.59764
nsun3	1;1;1;1;1;1;1;1;1;1	32964602;32964773;32964984;32964987;32965635;32965635;32968756;32968756;32984927;32989486	32964773;32964773;32965096;32965096;32965993;32965993;32969348;32968910;32985048;32990212	+;+;+;+;+;+;+;+;+;+	2086	1.13267	0.76544	0.856947	1.02437	1.1273	0.89169	0.899608	1.26757	1.07081	0.835757	0.588261	0.805014	0.813768	0.859794	0.997676	0.930277
epha6	1;1;1;1;1;1;1;1;1;1;1;1;1;1;1;1;1;1;1;1;1;1;1;1;1;1;1;1;1;1;1;1;1;1;1;1;1;1;1;1;1;1	33236468;33236469;33268785;33268785;33310407;33310407;33402062;33402062;33404887;33404887;33443884;33443884;33444085;33444085;33444700;33444700;33448737;33448737;33448904;33448904;33449013;33449758;33449758;33449758;33452466;33452466;33452466;33456298;33456298;33456298;33461379;33461394;33461394;33463109;33463109;33463109;33464660;33464660;33465204;33465204;33466545;33466545	33237123;33237123;33268849;33268849;33311073;33311073;33402217;33402217;33405222;33405222;33444008;33444008;33444247;33444247;33444808;33444808;33448807;33448807;33449029;33449029;33449029;33449943;33449943;33449943;33452527;33452527;33452527;33456507;33456507;33456507;33461543;33461543;33461543;33463121;33463302;33463302;33464809;33464809;33465312;33465312;33468627;33467813	+;+;+;+;+;+;+;+;+;+;+;+;+;+;+;+;+;+;+;+;+;+;+;+;+;+;+;+;+;+;+;+;+;+;+;+;+;+;+;+;+;+	5633	0.0949691	0.114915	0.178022	0.18967	0.313096	0.128414	0.135057	0.128856	0.217154	0.0884274	0.13942	0.182179	0.210947	0.118473	0.130397	0.16476
dre-mir-734	1	33390312	33390404	+	93	0	0	0	0	0	0	0	0	0.571868	0	0	0	0	0	0	0
arl6	1;1;1;1;1;1;1;1	33471290;33492665;33492923;33493568;33493740;33493938;33497658;33499645	33471377;33492810;33492984;33493636;33493834;33494067;33497713;33501370	+;+;+;+;+;+;+;+	2372	1.9922	1.81932	1.94839	2.07197	2.50098	2.41787	2.50171	1.7486	2.46636	1.76397	1.98656	1.84854	1.66985	1.61776	1.77197	1.74293
slc5a7a	1;1;1;1;1;1;1;1;1;1;1;1;1;1;1;1;1	33510178;33511082;33511098;33512422;33512422;33512627;33512627;33517356;33517356;33519153;33519153;33521022;33521022;33523064;33523064;33525471;33525471	33510756;33511335;33511335;33512535;33512535;33512782;33512782;33517504;33517504;33519302;33519302;33521175;33521175;33523281;33523281;33529425;33529626	+;+;+;+;+;+;+;+;+;+;+;+;+;+;+;+;+	5930	0.676595	0.756837	0.757299	0.850407	1.18065	1.07171	1.27438	1.23276	0.905828	1.09198	1.00983	1.04619	1.25	1.07616	1.18361	1.19515
kctd12.2	1	33563357	33564835	+	1479	2.0798	2.10082	2.38782	2.48502	2.42108	2.82971	2.60622	2.97966	2.55311	2.45856	2.55545	2.4285	2.60156	1.80489	2.15209	1.65435
dkey-24h22.5	1;1;1	33589006;33589666;33603046	33589581;33589783;33603184	-;-;-	833	0	0	0	0	0.064159	0	0	0	0	0	0.058925	0.0559977	0	0	0	0
lmo7b	1;1;1;1;1;1;1;1;1;1;1;1;1;1;1;1;1;1;1;1;1;1;1;1;1;1;1;1;1;1;1;1;1;1;1;1;1;1;1;1;1;1;1;1;1;1;1;1;1;1;1;1;1;1;1;1;1;1;1;1;1;1;1;1;1;1;1;1;1;1;1;1;1;1;1;1;1;1;1;1;1;1;1;1;1;1;1;1;1;1;1;1;1;1;1;1;1;1;1;1;1;1	33633277;33633281;33634281;33637581;33637581;33637581;33639892;33639892;33639892;33641711;33641711;33641711;33643741;33643741;33643741;33643841;33644008;33644008;33644008;33644008;33644464;33644464;33644464;33647005;33647005;33647005;33647005;33648664;33648664;33648664;33648664;33650261;33650261;33650261;33650496;33650496;33650496;33651406;33652195;33652195;33652195;33656440;33656440;33656440;336…	33634756;33634756;33634756;33637686;33637686;33637686;33640000;33640000;33640000;33641947;33641947;33641947;33643909;33643909;33643909;33643909;33644063;33644063;33644063;33644063;33644508;33644508;33644508;33647213;33647213;33647213;33647213;33648870;33648753;33648753;33648753;33650368;33650368;33650368;33650521;33650521;33650521;33651438;33652258;33652258;33652258;33656612;33656531;33656612;336…	-;-;-;-;-;-;-;-;-;-;-;-;-;-;-;-;-;-;-;-;-;-;-;-;-;-;-;-;-;-;-;-;-;-;-;-;-;-;-;-;-;-;-;-;-;-;-;-;-;-;-;-;-;-;-;-;-;-;-;-;-;-;-;-;-;-;-;-;-;-;-;-;-;-;-;-;-;-;-;-;-;-;-;-;-;-;-;-;-;-;-;-;-;-;-;-;-;-;-;-;-;-	6623	3.37228	3.47293	3.1138	3.21992	4.51087	4.37657	4.63304	4.51686	3.7019	3.75294	4.03911	4.03566	4.39993	4.28877	4.75659	4.16574
klf12a	1;1;1;1;1;1	33764287;33795229;33807685;33813570;33820523;33822834	33764499;33795310;33808249;33813708;33820680;33824155	+;+;+;+;+;+	2479	2.75141	2.4197	2.67332	2.98242	2.13433	1.58403	2.1073	1.94501	1.88793	1.92895	2.27701	2.01336	2.05428	2.77618	2.18932	2.89295
klf5a	1;1;1;1	33860922;33869253;33874624;33879753	33865297;33869312;33875503;33880045	-;-;-;-	5609	1.58959	1.64646	1.42249	1.66862	0.933778	0.746148	0.81381	0.831903	0.730103	0.896938	0.8576	0.881527	1.25092	1.34596	1.23679	1.18834
pibf1	1;1;1;1;1;1;1;1;1;1;1;1;1;1;1;1;1;1;1;1;1;1;1;1;1;1;1;1;1;1;1;1;1;1;1;1;1;1;1;1;1;1;1;1;1;1;1;1;1;1;1;1;1;1;1	33882690;33883486;33883488;33885005;33885005;33885005;33901115;33901115;33906885;33906885;33925299;33925299;33925299;33925544;33925544;33925544;33931110;33931110;33931110;33932766;33932766;33932766;33944355;33944355;33944355;33946823;33946823;33946823;33946823;33947130;33947130;33947130;33947130;33949216;33949216;33949216;33949216;33950125;33950125;33950125;33950357;33950357;33950357;33950578;339…	33883705;33883705;33883705;33885163;33885163;33885163;33901199;33901199;33907015;33907015;33925401;33925401;33925401;33925634;33925634;33925634;33931260;33931260;33931260;33932931;33932931;33932931;33944453;33944453;33944453;33946948;33946948;33946948;33946948;33947311;33947311;33947311;33947311;33949401;33949324;33949324;33949324;33950258;33950258;33950258;33950476;33950476;33950476;33950776;339…	-;-;-;-;-;-;-;-;-;-;-;-;-;-;-;-;-;-;-;-;-;-;-;-;-;-;-;-;-;-;-;-;-;-;-;-;-;-;-;-;-;-;-;-;-;-;-;-;-;-;-;-;-;-;-	3382	2.91313	3.36864	2.77172	2.83057	2.76546	3.31521	3.16428	2.79006	2.26448	2.43017	2.40923	2.17921	2.45945	2.76258	2.29252	2.74421
gpalpp1	1;1;1;1;1;1;1;1;1;1;1;1;1;1;1;1;1;1;1;1	33952837;33952877;33952902;33953609;33953622;33953622;33955787;33955790;33955790;33956004;33956004;33956004;33956244;33956244;33959055;33959055;33959348;33959348;33961237;33961237	33953056;33953056;33953056;33953751;33953751;33953751;33955909;33955909;33955909;33956144;33956074;33956144;33956502;33956502;33959219;33959219;33959449;33959449;33961793;33961797	+;+;+;+;+;+;+;+;+;+;+;+;+;+;+;+;+;+;+;+	1714	17.6604	17.9264	17.9588	17.6033	19.3635	19.8655	21.3645	20.8715	16.7246	16.3906	16.982	16.2472	15.6151	15.9637	14.761	15.949
gtf2f2a	1;1;1;1;1;1;1;1;1;1;1;1;1;1;1;1;1;1;1;1;1;1;1;1;1;1;1;1;1;1;1;1;1;1;1;1;1	33962805;33962810;33962821;33962918;33962946;33963129;33963129;33963129;33963129;33963314;33963314;33963314;33963314;33963431;33963431;33963431;33963431;33968576;33968691;33969004;33969004;33969004;33969004;33970387;33970387;33970387;33970387;33970387;33970570;33970570;33970570;33970570;33973869;33973869;33973869;33973869;33973869	33962985;33962985;33962854;33962985;33962985;33963202;33963202;33963202;33963202;33963332;33963332;33963332;33963332;33963575;33963575;33963575;33963575;33969085;33968738;33969085;33969085;33969085;33969085;33970713;33970486;33970486;33970486;33970486;33970713;33970713;33970713;33970713;33974253;33973902;33974111;33974335;33974195	+;+;+;+;+;+;+;+;+;+;+;+;+;+;+;+;+;+;+;+;+;+;+;+;+;+;+;+;+;+;+;+;+;+;+;+;+	1723	49.7548	49.0902	50.6851	50.376	53.4755	54.2174	54.1625	53.3205	43.3681	48.6837	44.7259	44.6698	40.2952	47.4472	47.3673	47.4256
tpt1	1;1;1;1;1;1;1;1;1;1;1;1;1;1;1;1;1;1;1;1;1;1;1;1;1;1;1;1;1;1;1;1;1	33974974;33975364;33975520;33975659;33975745;33976116;33976116;33976116;33976116;33976116;33978382;33978382;33978382;33978382;33978382;33978513;33978760;33979016;33979016;33979016;33979016;33979016;33979514;33979514;33979514;33979514;33979514;33981031;33981031;33981031;33981031;33981031;33981031	33975268;33975815;33975815;33975815;33975815;33976232;33976232;33976232;33976232;33976232;33978487;33978487;33978487;33978487;33978487;33979203;33978824;33979203;33979203;33979203;33979203;33979203;33979587;33979587;33979609;33979587;33979587;33981142;33981138;33981142;33981139;33981232;33981243	-;-;-;-;-;-;-;-;-;-;-;-;-;-;-;-;-;-;-;-;-;-;-;-;-;-;-;-;-;-;-;-;-	1970	424.755	423.744	421.966	419.209	351.893	349.877	356.728	358.527	374.77	389.209	389.213	387.589	360.845	368.191	365.936	363.571
SNORA31	1;1	33975929;33978570	33976059;33978703	-;-	265	0.168227	0.325693	0.329055	0.32254	0	0.194975	0.382781	0.195645	0	0.375933	0.185224	0	0	0	0	0
SNORD58	1;1;1	33976380;33979364;33979945	33976450;33979435;33980015	-;-;-	214	0.624954	1.00828	0.81495	0.399407	0.998962	0.482883	1.18501	0.969085	0.994089	1.39657	0.229367	0.435945	0.264411	0.389813	0.572059	0.394262
CR339054.1	1;1	34013501;34013711	34013607;34014549	-;-	946	0.0471248	0	0.0460886	0	0	0.0546178	0	0.109611	0.0562196	0	0	0.0493087	0.0598139	0	0.0862725	0
dkey-151m22.8	1;1;1;1	34016127;34016895;34017141;34017378	34016752;34016992;34017281;34017601	-;-;-;-	1089	0.0409367	0.0396274	0.0800731	0.0784877	0.0490767	0.189783	0.13972	0.142827	0.195349	0	0.090146	0.0428339	0	0.0383012	0.0374719	0.154953
172122	1;1;1;1;1;1;1;1;1;1;1;1;1;1;1;1;1;1;1;1;1;1	34030894;34030971;34030975;34032930;34032930;34032930;34033230;34033252;34033252;34036262;34036262;34036262;34039842;34039842;34039842;34054247;34054247;34054247;34061071;34061071;34074159;34074159	34031034;34031034;34031034;34032993;34032993;34032993;34033327;34033327;34033327;34036594;34036594;34036594;34040171;34040171;34040171;34054391;34054528;34054528;34061176;34061176;34074491;34074966	+;+;+;+;+;+;+;+;+;+;+;+;+;+;+;+;+;+;+;+;+;+	2162	0.391777	0.259484	0.322663	0.237206	0.1236	0.143391	0.211131	0.119903	0.221394	0.391669	0.158923	0.302056	0.340237	0.154339	0.339743	0.3122
CU915787.1	1;1;1;1;1;1	34124800;34124800;34126238;34126712;34126712;34128219	34125169;34125169;34126515;34126755;34126755;34128489	+;+;+;+;+;+	963	0.0462929	0	0	0	0.0554979	0.0536536	0.105334	0	0	0	0	0.0484383	0.058758	0	0.127124	0
BX897691.1	1;1;1;1;1;1	34378978;34379860;34380001;34380374;34381713;34381930	34379766;34379900;34380129;34380700;34381776;34382152	-;-;-;-;-;-	1573	0.0283408	0	0	0	0.0679523	0.0985412	0.0644862	0	0	0	0	0.0593084	0.107916	0.0530324	0	0
d189	1;1;1;1;1;1;1;1	34462402;34464508;34464830;34467848;34471433;34479836;34487820;34500391	34462581;34464571;34464905;34468180;34471762;34480117;34487925;34501024	+;+;+;+;+;+;+;+	2005	0.311282	0.38742	0.326183	0.277095	0.42649	0.515396	0.354144	0.517167	0.450935	0.422339	0.293772	0.395503	0.282214	0.332848	0.305288	0.294566
CR786582.5	1;1	34501047;34502206	34502026;34502555	-;-	1330	0	0	0	0	0	0	0.0381342	0	0	0	0	0	0	0	0	0
CR786582.1	1;1;1	34585327;34585789;34586139	34585493;34585863;34586182	-;-;-	286	0	0	0	0	0.186869	0.180659	0.177337	0	0	0	0	0	0.197846	0	0.142681	0
CR786582.3	1;1;1;1;1;1;1;1;1;1;1;1;1;1;1;1;1;1;1;1;1;1;1;1	34600277;34600897;34600973;34600973;34601107;34601107;34601107;34601107;34601249;34601249;34601249;34601249;34601533;34601533;34601533;34601537;34601657;34601657;34602976;34602976;34602976;34602976;34603187;34603187	34601017;34601017;34601017;34601017;34601147;34601147;34601147;34601147;34601374;34601374;34601374;34601359;34601983;34601983;34601578;34601578;34601983;34601983;34603066;34603039;34603143;34603039;34603389;34603380	-;-;-;-;-;-;-;-;-;-;-;-;-;-;-;-;-;-;-;-;-;-;-;-	1730	0	0	0	0	0	0.0298662	0	0	0	0	0	0	0.0327075	0	0	0
usp38	1;1;1;1;1;1;1;1;1;1;1;1;1;1;1;1;1;1;1;1;1	34741301;34741370;34743541;34743541;34747458;34747458;34747988;34747988;34748352;34748352;34748933;34749637;34749661;34750410;34750410;34750643;34750643;34752232;34752232;34755963;34755963	34741498;34741498;34744275;34744275;34747593;34747593;34748117;34748117;34748453;34748453;34749091;34749854;34749854;34750503;34750503;34750749;34750749;34753510;34753510;34756677;34757556	+;+;+;+;+;+;+;+;+;+;+;+;+;+;+;+;+;+;+;+;+	4752	0.478448	0.662934	0.412877	0.503629	0.753531	0.619761	0.640384	0.556428	0.559593	0.408803	0.681729	0.490805	0.500111	0.579305	0.455127	0.408367
gab1	1;1;1;1;1;1;1;1;1;1;1;1;1;1;1;1;1;1;1;1;1;1;1;1	34762810;34762877;34763310;34763341;34763341;34782534;34829914;34829914;34845238;34845238;34850778;34854520;34855223;34855335;34858526;34865496;34865496;34866110;34866110;34868976;34868976;34875738;34875738;34877108	34763250;34763250;34763462;34763462;34763462;34783246;34830211;34830211;34845396;34845463;34851421;34854614;34855526;34855526;34858609;34865589;34865589;34866233;34866233;34869101;34869101;34876217;34877632;34877331	+;+;+;+;+;+;+;+;+;+;+;+;+;+;+;+;+;+;+;+;+;+;+;+	5197	2.66777	2.64888	2.74334	2.40121	2.7149	3.07207	2.51787	2.8033	1.94437	2.35781	2.21952	2.17209	2.31911	2.28735	2.55975	2.63003
frem3	1;1;1;1;1;1;1;1;1;1;1;1;1;1;1;1;1;1;1;1;1;1;1;1;1;1;1;1	34882062;34882995;34883259;34883259;34885444;34885444;34885739;34885739;34886938;34887188;34888528;34888816;34891246;34891671;34892868;34893425;34895811;34896105;34896387;34896643;34897879;34898242;34900458;34901246;34901632;34904565;34916461;34916663	34883161;34883161;34883405;34883405;34885631;34885631;34885884;34885865;34887072;34887315;34888632;34889008;34891577;34891802;34893171;34893583;34895941;34896287;34896551;34896840;34898088;34898391;34900709;34901371;34901862;34904711;34916550;34921533	-;-;-;-;-;-;-;-;-;-;-;-;-;-;-;-;-;-;-;-;-;-;-;-;-;-;-;-	9823	1.86526	2.18341	1.94852	2.12747	2.34496	2.17236	2.3596	2.1376	2.31728	2.4543	2.51843	2.53103	3.39285	3.09545	2.78748	2.83445
dkey-27h10.2	1;1;1;1;1;1;1;1;1;1;1;1;1;1;1;1;1;1;1;1;1;1;1;1;1;1;1;1;1;1;1;1;1;1	34931688;34933746;34933746;34946589;34946589;34946589;34947652;34947652;34947652;34958742;34958742;34958742;34958900;34958900;34958900;34958928;34960539;34960539;34960539;34960539;34962374;34962374;34962374;34962374;34962799;34962799;34962799;34962799;34963126;34963126;34963126;34963544;34963544;34963544	34931777;34933783;34933783;34946674;34946674;34946674;34947846;34947846;34947846;34958822;34958801;34958822;34958993;34958993;34958993;34958993;34960618;34960618;34960618;34960618;34962409;34962409;34962409;34962409;34962948;34962951;34962951;34962951;34963326;34963326;34963326;34963588;34963587;34963600	-;-;-;-;-;-;-;-;-;-;-;-;-;-;-;-;-;-;-;-;-;-;-;-;-;-;-;-;-;-;-;-;-;-	1111	1.88593	2.09751	2.27614	2.15414	1.68367	1.72073	1.82605	1.95998	2.92008	3.13841	3.18099	2.939	3.31049	3.22868	3.74645	2.80987
hhip	1;1;1;1;1;1;1;1;1;1;1;1;1;1;1;1;1	35058055;35058865;35061652;35061652;35068367;35068367;35070871;35070871;35078086;35079718;35080014;35081637;35082957;35083672;35086553;35101309;35101557	35058734;35059073;35061844;35061844;35068508;35068508;35071057;35071072;35078237;35079891;35080157;35081758;35083080;35083802;35086634;35101457;35103836	+;+;+;+;+;+;+;+;+;+;+;+;+;+;+;+;+	4784	8.58241	8.24477	8.22053	8.27217	8.05465	8.4134	7.86645	8.55069	6.74802	6.48669	6.65883	6.93256	9.02458	8.69249	8.4531	8.41252
ch211-194g2.4	1;1;1;1;1;1	35130523;35131867;35132177;35133954;35134270;35135777	35130742;35131970;35132269;35134076;35134389;35135916	+;+;+;+;+;+	800	0.445801	0.809142	0.326999	0.641048	0.400834	0.258342	0.507184	0.324038	0.531838	0.124528	0.736267	0.583076	0.21219	0.4171	0.408069	0.685523
smad1	1;1;1;1;1;1;1	35165017;35170102;35170971;35175765;35176308;35183356;35196866	35166533;35170358;35171192;35175881;35176586;35183935;35196915	-;-;-;-;-;-;-	3022	11.1376	11.6811	11.7584	10.9033	10.1513	11.0449	10.6405	10.1736	9.89056	11.06	9.9241	9.69349	13.2941	12.7255	12.0314	11.6423
BX276105.1	1;1;1;1;1	35220168;35220168;35220809;35221001;35221001	35220734;35220890;35220890;35221167;35221167	-;-;-;-;-	890	0.05009	0.0484879	0	0	0	0.0580544	0	0	0	0.0559676	0	0.0524113	0	0	0	0
mmaa	1;1;1;1;1;1;1;1;1;1;1;1;1;1;1;1;1	35224408;35224434;35224466;35224502;35227267;35227267;35227267;35227267;35227786;35227786;35230958;35230958;35230958;35231232;35231232;35231763;35237684	35224588;35224588;35224588;35224588;35227908;35227690;35227690;35227690;35228028;35227908;35231035;35231128;35231128;35231233;35231317;35231912;35238232	+;+;+;+;+;+;+;+;+;+;+;+;+;+;+;+;+	1899	4.67164	5.09034	4.2934	4.7485	5.54427	4.70703	5.58197	5.86988	4.73305	5.27227	4.85934	4.54425	4.43971	3.82177	4.42666	3.93203
152968	1;1;1;1;1;1;1;1;1;1;1;1;1;1;1;1;1;1;1;1;1;1;1;1;1;1;1;1;1;1;1;1;1;1;1;1;1;1;1;1;1;1;1;1;1;1;1;1;1	35253806;35253866;35253892;35255588;35255588;35255588;35257366;35257636;35257636;35257636;35257861;35257861;35257861;35258151;35258151;35258151;35258695;35258695;35259335;35259335;35259335;35259567;35259567;35259567;35259793;35259793;35259793;35260889;35260889;35260889;35261199;35261199;35261199;35261270;35261388;35261388;35261388;35261673;35261673;35261673;35261875;35261875;35261875;35263670;352…	35254208;35254208;35254208;35255877;35257392;35257392;35257392;35257713;35257713;35257713;35258071;35258071;35258071;35258353;35258353;35258353;35258796;35258796;35259475;35259475;35259475;35259681;35259681;35259681;35259864;35259864;35259864;35261029;35261029;35261029;35261215;35261312;35261312;35261312;35261461;35261461;35261461;35261777;35261777;35261777;35262182;35261990;35261990;35263808;352…	+;+;+;+;+;+;+;+;+;+;+;+;+;+;+;+;+;+;+;+;+;+;+;+;+;+;+;+;+;+;+;+;+;+;+;+;+;+;+;+;+;+;+;+;+;+;+;+;+	8893	0.0100259	0	0.0196108	0.00961128	0.0120194	0.00581001	0.0114064	0.0291499	0.0179412	0.0168035	0.0110389	0.00524526	0	0.00938041	0.013766	0.0189749
znf827	1;1;1;1;1;1;1;1;1;1;1;1;1;1	35285840;35290469;35297579;35300209;35304603;35306847;35321265;35321452;35325098;35346375;35372775;35378355;35386376;35419108	35290122;35290519;35297756;35300406;35304941;35306984;35321365;35321506;35325337;35346602;35373273;35378527;35387587;35419350	-;-;-;-;-;-;-;-;-;-;-;-;-;-	7938	1.31415	1.38629	1.29075	1.24366	1.58893	1.16511	1.48232	1.50222	1.40028	1.29893	1.36037	1.42206	1.57534	1.43447	1.38799	1.3233
lsm6	1;1;1;1;1;1;1;1	35462734;35462754;35463144;35463144;35467878;35467878;35471750;35471750	35462795;35463043;35463242;35463242;35467991;35467991;35471973;35471972	+;+;+;+;+;+;+;+	747	14.86	17.0422	15.5255	16.5912	15.5969	15.3553	16.2951	18.8089	13.5273	13.1363	14.4559	12.9885	9.0898	13.7358	14.5856	14.1185
BX511037.1	1;1	35623754;35624220	35623973;35624439	-;-	440	0	0	0	0	0	0	0	0	0	0	0.111556	0	0	0	0	0.191755
pou4f2	1;1	35704909;35705705	35705401;35708274	+;+	3063	0.145544	0.169067	0.213515	0.251145	0.174484	0.219292	0.281493	0.186192	0.138906	0.195146	0.112175	0.121831	0.16626	0.163408	0.133225	0.192819
ch211-163g19.2	1;1;1	35715471;35739685;35740599	35715544;35739891;35740758	-;-;-	441	0	0	0	0	0	0	0	0	0	0	0.111303	0	0	0	0	0
CR762429.1	1;1	35919053;35925728	35919209;35925788	+;+	218	0.408992	0	0.199999	0	0.245158	0	0	0.237826	0.731887	0	0	0.213973	0	0.19133	0.561563	0
ednraa	1;1;1;1;1;1;1;1;1;1;1;1;1	35933516;35933528;35933575;35942526;35942526;35950793;35950793;35958846;35958846;35961053;35962977;35965923;35969045	35933751;35933584;35933751;35942668;35943006;35950920;35950920;35959044;35958872;35961205;35963110;35966031;35970328	+;+;+;+;+;+;+;+;+;+;+;+;+	2724	2.6676	2.48723	2.67297	2.51022	2.80564	2.37098	2.71839	2.20783	2.71386	2.50519	2.70289	2.50012	2.555	2.89397	2.96614	3.00444
tmem184c	1;1;1;1;1;1;1;1;1;1;1;1;1	35990095;35991912;35992992;35993319;35996252;35996270;35998500;35998500;36000640;36002640;36003040;36005501;36014231	35990562;35992042;35993028;35993524;35996326;35996326;35998593;35998593;36000752;36002739;36003211;36010341;36014542	+;+;+;+;+;+;+;+;+;+;+;+;+	6549	0.660294	0.632587	0.60583	0.724348	0.587571	0.607493	0.604067	0.506665	0.527858	0.494384	0.644566	0.491461	0.587527	0.681473	0.623101	0.657043
prmt9	1;1;1;1;1;1;1;1;1;1;1;1;1;1;1;1;1;1;1;1;1;1;1;1;1;1;1;1;1;1;1;1;1;1;1;1;1;1;1;1	36012912;36014013;36014051;36017761;36017761;36017761;36020758;36020758;36020758;36023091;36023091;36023091;36029618;36029618;36029618;36031209;36031209;36031209;36031629;36031629;36031629;36034100;36034100;36034100;36036814;36036814;36036814;36037097;36037097;36037097;36038341;36038341;36038341;36038654;36038654;36038654;36038836;36039495;36039495;36040006	36014486;36014486;36014486;36017883;36017883;36017883;36020911;36020911;36020911;36023775;36023775;36023775;36029801;36029801;36029801;36031401;36031401;36031401;36031738;36031738;36031738;36034202;36034202;36034202;36036981;36036981;36036981;36037333;36037333;36037333;36038489;36038489;36038489;36038856;36038856;36038856;36038856;36039685;36039860;36040120	-;-;-;-;-;-;-;-;-;-;-;-;-;-;-;-;-;-;-;-;-;-;-;-;-;-;-;-;-;-;-;-;-;-;-;-;-;-;-;-	4365	0.490228	0.603072	0.649253	0.567862	0.636681	0.615523	0.52287	0.415718	0.572654	0.53634	0.551006	0.470201	0.544451	0.754889	0.570268	0.512225
arhgap10	1;1;1;1;1;1;1;1;1;1;1;1;1;1;1;1;1;1;1;1;1;1;1;1;1;1;1;1	36039323;36039927;36091186;36091186;36091475;36091475;36098072;36098072;36098584;36104268;36106631;36108761;36109003;36109200;36110628;36112675;36112800;36113194;36124237;36125026;36128162;36135050;36146284;36155774;36171097;36176023;36179514;36179515	36040474;36040474;36091281;36091281;36091536;36091536;36098148;36098143;36098685;36104378;36106735;36108890;36109109;36109294;36110709;36112714;36112868;36113268;36124321;36125084;36128267;36135209;36146422;36155933;36171201;36176114;36180662;36180746	+;+;+;+;+;+;+;+;+;+;+;+;+;+;+;+;+;+;+;+;+;+;+;+;+;+;+;+	4442	3.89398	4.11918	4.30894	3.89651	3.33276	3.87339	3.56239	3.53655	4.14263	3.53231	4.09958	3.90642	4.10177	4.08461	3.75732	3.48543
nr3c2	1;1;1;1;1;1;1;1;1;1;1;1;1;1;1;1;1;1	36203197;36203197;36206247;36206247;36220914;36220914;36225344;36225344;36231279;36231279;36237109;36237109;36268423;36268423;36350682;36350682;36355697;36355697	36203646;36203646;36206404;36206404;36221044;36221044;36225488;36225488;36231593;36231593;36237225;36237225;36268550;36268550;36352464;36352464;36356009;36356009	-;-;-;-;-;-;-;-;-;-;-;-;-;-;-;-;-;-	3540	0.42817	0.438857	0.381806	0.567406	0.452919	0.394081	0.472799	0.395436	0.465734	0.703547	0.554627	0.527074	0.49551	0.530212	0.48415	0.583931
dclk2a	1;1;1;1;1;1;1;1;1;1;1;1;1;1;1;1;1;1;1;1;1;1;1;1;1;1;1;1;1;1;1;1;1;1;1;1;1;1;1;1;1;1;1;1;1;1;1;1;1;1;1;1;1;1;1;1;1;1;1;1;1;1;1;1;1;1;1;1;1;1;1;1;1;1;1;1;1;1;1;1;1;1;1;1;1;1;1;1;1;1;1;1;1;1;1;1;1;1;1;1;1;1;1;1;1;1;1;1;1;1;1;1;1;1;1;1;1;1;1;1;1;1;1;1;1;1;1;1;1;1;1;1;1;1;1;1;1;1;1;1;1;1;1;1;1;1;1;1;1;1;1;1;1;1;1;1	36476298;36476331;36476331;36476331;36476518;36476518;36476518;36476518;36476518;36492460;36492460;36492460;36492460;36492460;36492460;36492460;36492460;36492460;36492648;36526029;36526029;36526029;36526029;36526029;36526029;36526029;36526029;36526029;36526029;36539773;36539773;36539773;36539773;36539773;36539773;36539773;36539773;36539773;36539773;36540842;36540842;36545599;36545599;36545599;365…	36477069;36477069;36477069;36477069;36477069;36477069;36477069;36477069;36477069;36492800;36492800;36492800;36492800;36492800;36492800;36492800;36492800;36492800;36492800;36526158;36526158;36526158;36526158;36526158;36526158;36526131;36526131;36526158;36526158;36540124;36539880;36539880;36539880;36539880;36539880;36539880;36539880;36539880;36539880;36540898;36540898;36545693;36545693;36545693;365…	+;+;+;+;+;+;+;+;+;+;+;+;+;+;+;+;+;+;+;+;+;+;+;+;+;+;+;+;+;+;+;+;+;+;+;+;+;+;+;+;+;+;+;+;+;+;+;+;+;+;+;+;+;+;+;+;+;+;+;+;+;+;+;+;+;+;+;+;+;+;+;+;+;+;+;+;+;+;+;+;+;+;+;+;+;+;+;+;+;+;+;+;+;+;+;+;+;+;+;+;+;+;+;+;+;+;+;+;+;+;+;+;+;+;+;+;+;+;+;+;+;+;+;+;+;+;+;+;+;+;+;+;+;+;+;+;+;+;+;+;+;+;+;+;+;+;+;+;+;+;+;+;+;+;+;+	5293	0.48008	0.399501	0.527185	0.468301	0.636124	0.644269	0.594095	0.421194	0.622972	0.461127	0.528588	0.572831	0.470375	0.472813	0.632187	0.534
fam193a	1;1;1;1;1;1;1;1;1;1;1;1;1;1;1;1;1;1;1;1;1;1;1;1;1;1;1	36593251;36601148;36603310;36607466;36607714;36611084;36613972;36616314;36616549;36616715;36618729;36620275;36644747;36645013;36647105;36649638;36652737;36655303;36655649;36657826;36657826;36660922;36660922;36661846;36661846;36663552;36663552	36593559;36601216;36603549;36607635;36607881;36611315;36614096;36616461;36616623;36616792;36618847;36620511;36644879;36645156;36647371;36649851;36652961;36655501;36655835;36658062;36658062;36661765;36661765;36661927;36661927;36664585;36664452	+;+;+;+;+;+;+;+;+;+;+;+;+;+;+;+;+;+;+;+;+;+;+;+;+;+;+	5536	5.79799	5.81522	5.42635	5.61998	5.31935	5.6279	5.39616	5.36629	4.23664	4.55282	4.30021	4.47418	5.21276	5.40964	5.08612	5.46376
tnip2	1;1;1;1;1;1	36675258;36677824;36678074;36678529;36678707;36679460	36675841;36677940;36678352;36678618;36679000;36679848	-;-;-;-;-;-	1753	4.93356	5.12041	4.42713	4.46137	8.53648	7.81069	8.73757	6.97984	9.89042	10.343	9.7721	10.8566	7.64997	8.92256	7.77496	8.23025
scpp1	1;1;1;1;1;1;1;1;1	36683001;36683618;36684533;36684678;36684819;36685317;36685481;36685608;36685769	36683537;36683683;36684571;36684713;36684848;36685379;36685528;36685662;36685878	-;-;-;-;-;-;-;-;-	984	0.27183	0.131568	0.177235	0.173726	0.16294	0.472577	0.154629	0.158067	0.162146	0.0506211	0.149648	0.142214	0.0575041	0.211941	0.0414704	0.042872
sparcl1	1;1;1;1;1;1;1;1;1;1;1;1;1;1;1;1;1;1;1	36693480;36693534;36694346;36694346;36699920;36701708;36701708;36706999;36707329;36707409;36710002;36710002;36713081;36713081;36713410;36713410;36719828;36719828;36720132	36693593;36693593;36694401;36694401;36699982;36702392;36702601;36707101;36707530;36707530;36710122;36710122;36713217;36713217;36713558;36713558;36719970;36719976;36720533	+;+;+;+;+;+;+;+;+;+;+;+;+;+;+;+;+;+;+	2390	13.0383	13.0004	13.6637	13.876	11.9635	12.7334	12.1385	12.6253	13.1958	13.6303	13.144	12.7252	13.8974	12.2163	13.4202	13.6796
BX901893.1	1;1	36872080;36918891	36872285;36919189	+;+	505	0	0	0	0	0.105831	0	0	0	0.210629	0	0	0	0	0	0	0
dkeyp-13d11.1	1;1;1;1;1;1;1;1;1;1;20;20;20;20;20;20;20;20;20;20	36978195;36978203;36979839;36979839;36980537;36980537;36981016;36981016;36981808;36981808;32766596;32766596;32767432;32767432;32767893;32767893;32768518;32768518;32770136;32770153	36978415;36978398;36980033;36980033;36980656;36980656;36981117;36981117;36981943;36981950;32766738;32766738;32767533;32767533;32768012;32768012;32768712;32768712;32770356;32770348	-;-;-;-;-;-;-;-;-;-;+;+;+;+;+;+;+;+;+;+	1562	0.256863	0.138138	0.111651	0.328322	0.307939	0.165392	0.454583	0.331921	0.23834	0.191336	0.314241	0.238904	0.326028	0.186921	0.130624	0.162046
CR391923.1	1;1;1;1;1	36982083;36982440;36982866;36983098;36984159	36982311;36982547;36982965;36983211;36985005	+;+;+;+;+	1398	0.0318885	0	0.0623745	0.0305698	0.0382292	0.0369588	0	0.111258	0.0380427	0.0356303	0.070221	0	0	0	0.0291895	0.030176
GALNTL6	1;1;1;1;1;1;1;1;1;1;1;1;1	37033113;37033844;37126507;37145199;37160836;37341455;37355052;37386823;37391640;37393470;37406191;37406471;37411812	37033551;37034083;37126615;37145337;37161002;37341640;37355235;37386940;37391747;37393691;37406307;37406620;37412637	+;+;+;+;+;+;+;+;+;+;+;+;+	3005	0.993965	0.904732	1.00113	1.03819	1.26275	1.28956	1.13083	1.10421	1.06191	0.812228	0.914719	0.884801	1.09214	0.846692	0.869099	0.926549
galnt7	1;1;1;1;1;1;1;1;1;1;1;1;1;1;1;1;1;1;1;1;1;1;1;1;1;1;1;1;1;1;1;1;1	37423446;37423537;37427006;37427006;37427230;37431376;37431376;37431376;37434766;37434766;37434766;37434766;37434983;37434983;37434983;37434983;37436756;37437236;37437236;37440572;37440572;37440572;37443277;37443277;37443277;37443633;37443633;37443946;37443946;37444629;37444629;37446686;37446686	37424005;37424005;37427451;37427451;37427451;37431542;37431542;37431542;37434896;37434896;37434896;37434896;37435062;37435381;37435062;37435062;37436938;37437418;37437418;37440689;37440689;37440689;37443398;37443399;37443399;37443851;37443851;37444044;37444044;37444757;37444757;37447636;37446871	+;+;+;+;+;+;+;+;+;+;+;+;+;+;+;+;+;+;+;+;+;+;+;+;+;+;+;+;+;+;+;+;+	3708	23.5043	23.9513	23.74	23.6503	18.3337	19.2015	18.0825	18.89	16.4801	16.0529	16.7851	16.1274	16.4045	16.9292	16.7608	17.259
hmgb2a	1;1;1;1;1;1;1;1;1;1;1;1;1	37450334;37450638;37450976;37451235;37451235;37451256;37451506;37451571;37451571;37451571;37452420;37452420;37452420	37450907;37451150;37451150;37451383;37451383;37451383;37451719;37451819;37451719;37451719;37452470;37452474;37452609	-;-;-;-;-;-;-;-;-;-;-;-;-	1470	687.14	693.844	702.698	695.908	785.634	780.791	761.329	761.925	564.001	559.579	564.538	562.799	593.054	568.618	574.905	571.09
hand2	1;1	37473969;37474826	37474600;37475834	-;-	1641	0.353163	0.394463	0.371967	0.312516	0.293114	0.346346	0.494512	0.410724	0.680597	0.36425	0.358936	0.170552	0.379295	0.330426	0.571943	0.359905
fbxo8	1;1;1;1;1;1	37626865;37632632;37634102;37634751;37636866;37642105	37627673;37632828;37634220;37634877;37637214;37642318	-;-;-;-;-;-	1815	2.08777	2.37765	2.186	2.82556	2.73848	2.39127	2.17964	2.1424	2.72512	2.14064	2.67734	2.03032	2.93052	2.25211	2.76543	2.44051
cep44	1;1;1;1;1;1;1;1;1;1;1;1;1;1;1;1;1;1;1;1;1;1	37643170;37643234;37643433;37643433;37647433;37647433;37650601;37650601;37651687;37651687;37651912;37651912;37652904;37652904;37653546;37653546;37653707;37653707;37654426;37654426;37654574;37654574	37643272;37643272;37643523;37643523;37647580;37647580;37650747;37650747;37651785;37651785;37652073;37652039;37653116;37653116;37653606;37653606;37653798;37653798;37654460;37654460;37655621;37655621	+;+;+;+;+;+;+;+;+;+;+;+;+;+;+;+;+;+;+;+;+;+	2199	0.304093	0.510237	0.475851	0.349822	0.413168	0.657898	0.714994	0.683736	0.314411	0.362427	0.312498	0.339398	0.283049	0.360386	0.389697	0.268579
hpgd	1;1;1;1;1;1;1	37679518;37683308;37683713;37693615;37694090;37695539;37695852	37680051;37683471;37683789;37693711;37694196;37695662;37695980	-;-;-;-;-;-;-	1232	33.2179	31.9804	30.4703	32.6074	29.3684	27.8892	28.5291	26.0913	30.5634	29.5551	30.877	27.1471	28.0164	29.0142	28.7503	29.6535
glra3	1;1;1;1;1;1;1;1;1	37696928;37707103;37708978;37721360;37726526;37747372;37767116;37773651;37818639	37699220;37707252;37709192;37721497;37726608;37747595;37767183;37773778;37819045	-;-;-;-;-;-;-;-;-	3706	0.372904	0.535644	0.529409	0.691903	0.749895	0.780743	0.916928	0.783426	0.530977	0.537627	0.609252	0.516052	0.610728	0.562736	0.605607	0.46671
gpm6ab	1;1;1;1;1;1;1;1;1;1;1;1;1;1;1;1;1;1;1;1;1;1;1;1;1;1;1;1;1;1;1;1;1;1;1;1;1	37930837;37930837;37930837;37932856;37937206;37937206;37937206;37937206;37939322;37939322;37939322;37939322;37939323;37941896;37941896;37941896;37941896;37941896;37943237;37943237;37943237;37943237;37943237;37943379;37946863;37947023;37947477;37947477;37947477;37947477;37947477;37990760;37990764;37990764;38038534;38038534;38038534	37933011;37933526;37933011;37933011;37937271;37937271;37937271;37937271;37939398;37939398;37939398;37939398;37939398;37942070;37942070;37942070;37942070;37942070;37943393;37943270;37943393;37943393;37943393;37943393;37947669;37947669;37947559;37947669;37947669;37947669;37947669;37990850;37990917;37991247;38038600;38038591;38038566	-;-;-;-;-;-;-;-;-;-;-;-;-;-;-;-;-;-;-;-;-;-;-;-;-;-;-;-;-;-;-;-;-;-;-;-;-	4527	3.58453	3.74633	4.06431	3.5779	4.06117	4.31426	4.03327	4.04278	3.21899	3.76307	3.68649	3.83308	3.62478	3.66701	3.73184	3.54113
BX649481.1	1;1	37947450;38034417	37947692;38034725	+;+	552	1.4537	0.547246	1.02681	0.464528	1.74275	2.71447	1.92951	0.93924	0.963474	1.35356	1.51166	1.18305	1.64012	0.906739	1.25673	1.37563
wdr17	1;1;1;1;1;1;1;1;1;1;1;1;1;1;1;1;1;1;1;1;1;1;1;1;1;1;1;1;1;1;1;1;1;1;1;1;1;1;1;1;1;1;1;1;1;1;1;1;1;1;1;1;1;1;1;1;1;1;1;1;1;1;1;1;1;1;1;1;1;1;1;1;1;1;1;1;1;1;1;1;1;1;1;1;1;1;1	38040141;38056737;38057984;38057984;38057990;38059856;38059856;38059856;38060292;38060292;38060292;38062160;38062160;38062160;38062922;38062922;38062922;38064300;38064300;38064300;38066185;38066185;38066185;38066475;38066475;38066475;38066940;38066940;38066940;38067136;38067136;38067136;38067325;38067325;38067325;38068675;38068675;38068675;38072911;38072911;38072911;38073141;38073147;38073147;380…	38040206;38056988;38058112;38058112;38058112;38060039;38060039;38060039;38060522;38060522;38060522;38062411;38062411;38062411;38063044;38063044;38063044;38064487;38064487;38064487;38066353;38066353;38066353;38066566;38066566;38066566;38067022;38067022;38067022;38067222;38067222;38067222;38067489;38067489;38067489;38068877;38068877;38068877;38073060;38073060;38073060;38073277;38073277;38073277;380…	+;+;+;+;+;+;+;+;+;+;+;+;+;+;+;+;+;+;+;+;+;+;+;+;+;+;+;+;+;+;+;+;+;+;+;+;+;+;+;+;+;+;+;+;+;+;+;+;+;+;+;+;+;+;+;+;+;+;+;+;+;+;+;+;+;+;+;+;+;+;+;+;+;+;+;+;+;+;+;+;+;+;+;+;+;+;+	7452	0.329026	0.249011	0.380299	0.31542	0.265358	0.346675	0.292659	0.396568	0.38539	0.294108	0.289817	0.26916	0.273353	0.319038	0.28475	0.362306
asb5b	1;1;1;1;1;1;1;1;1;1;1;1;1;1;1;1;1;1;1;1;1;1;1;1;1;1;1;1;1;1;1;1	38086657;38088922;38088923;38088950;38088974;38089948;38089948;38089948;38089948;38090346;38090346;38090346;38090346;38090385;38090415;38091471;38091471;38091471;38091471;38091471;38091751;38091751;38091751;38091751;38091751;38094983;38095270;38095270;38096984;38096984;38096984;38098137	38087291;38089113;38089113;38089113;38089113;38090082;38090082;38090082;38090082;38090496;38090496;38090496;38090496;38090496;38090496;38091578;38091578;38091578;38091578;38091578;38091830;38091830;38091830;38091830;38091830;38095114;38095324;38095375;38097107;38097057;38097171;38098381	-;-;-;-;-;-;-;-;-;-;-;-;-;-;-;-;-;-;-;-;-;-;-;-;-;-;-;-;-;-;-;-	1972	4.29524	3.80773	3.80282	4.16096	3.87554	3.53714	3.44638	3.65446	4.42299	3.58681	3.53448	3.50082	4.82054	4.92821	4.28348	4.64218
spcs3	1;1;1;1;1;1;1;1;1;1;1;1;1;1;1;1;1;1;1;1	38099964;38100008;38100012;38100666;38100666;38100666;38101190;38101273;38101618;38101618;38101624;38101624;38101835;38101835;38101835;38101835;38103650;38103650;38103650;38103650	38100243;38100243;38100243;38100739;38100769;38100741;38101194;38101333;38101692;38101692;38101692;38101692;38101950;38101950;38101950;38101950;38103859;38103859;38103859;38103863	+;+;+;+;+;+;+;+;+;+;+;+;+;+;+;+;+;+;+;+	855	4.6405	4.74445	5.15039	3.44891	4.87564	4.35103	4.86422	4.91173	4.35423	3.20422	3.55934	4.0372	4.16935	4.24417	3.53182	3.74987
vegfc	1;1;1;1;1;1;1;1;1;1;1;1;1	38132757;38135375;38142108;38161132;38161441;38168185;38168185;38168231;38168593;38168593;38168593;38189584;38189584	38133176;38135693;38142211;38161580;38161580;38168254;38168372;38168254;38168806;38168652;38168806;38189870;38190124	-;-;-;-;-;-;-;-;-;-;-;-;-	2235	0.618337	0.733719	0.936372	0.76486	0.956501	1.20213	0.72617	0.835104	0.737672	0.757753	0.746699	0.58438	1.01269	0.522541	0.730325	0.868259
CU915762.1	1	38140326	38141352	+	1027	0.0434081	0	0.0424536	0	0.104079	0.0503101	0.0987701	0.151449	0	0	0.0955881	0	0.0550964	0.0406134	0.0397341	0
tenm3	1;1;1;1;1;1;1;1;1;1;1;1;1;1;1;1;1;1;1;1;1;1;1;1;1;1;1;1;1;1;1;1;1;1;1;1;1;1;1;1;1;1;1;1;1;1;1;1;1;1;1;1;1;1;1;1;1;1;1;1;1;1;1;1;1;1;1;1;1;1;1;1;1;1;1;1;1;1;1;1;1;1;1;1;1;1;1;1;1;1;1;1;1;1;1;1;1;1;1;1;1;1;1;1;1;1;1;1;1;1;1;1;1;1;1;1;1;1;1;1	38669803;38669803;38764420;38764420;38764431;38773095;38773095;38773095;38834383;38834967;38879739;38879739;38879739;38902106;38902106;38902106;38902106;38921434;38921434;38921434;38921434;38939740;38939740;38939740;38939740;38962651;38962651;38962651;38962651;38966396;38966396;38966396;38966396;38976321;38976389;38976389;38976389;38976389;38978788;38978788;38978788;38978788;38978788;38979157;389…	38670338;38670338;38764746;38764746;38764746;38773373;38773373;38773700;38835277;38835277;38879945;38879945;38879945;38902334;38902334;38902334;38902334;38921672;38921672;38921672;38921672;38939862;38939862;38939862;38939862;38962856;38962856;38962856;38962856;38966606;38966606;38966606;38966606;38976490;38976490;38976490;38976490;38976490;38978982;38978982;38978982;38978982;38978982;38979418;389…	+;+;+;+;+;+;+;+;+;+;+;+;+;+;+;+;+;+;+;+;+;+;+;+;+;+;+;+;+;+;+;+;+;+;+;+;+;+;+;+;+;+;+;+;+;+;+;+;+;+;+;+;+;+;+;+;+;+;+;+;+;+;+;+;+;+;+;+;+;+;+;+;+;+;+;+;+;+;+;+;+;+;+;+;+;+;+;+;+;+;+;+;+;+;+;+;+;+;+;+;+;+;+;+;+;+;+;+;+;+;+;+;+;+;+;+;+;+;+;+	15326	1.30895	1.38535	1.45371	1.29944	1.70872	1.78004	1.66789	1.79293	1.13821	1.22204	1.17219	1.09874	1.44358	1.32266	1.3739	1.46437
BX324137.1	1;1	38957633;38959793	38958059;38959847	-;-	482	0	0.0895317	0	0	0	0	0	0	0	0	0	0	0	0	0	0
dctd	1;1;1;1;1;1	39095156;39105895;39121931;39130875;39135313;39141240	39095976;39105991;39122047;39131010;39135424;39141553	-;-;-;-;-;-	1597	0.223319	0.459375	0.491419	0.321126	0.435052	0.614715	0.730447	0.292182	0.233116	0.280714	0.522502	0.467337	0.531471	0.417883	0.434388	0.31699
irf2a	1;1;1;1;1;1;1;1;1;1;1;1;1;1;1;1;1;1;1	39141709;39147675;39147680;39148377;39148377;39148377;39149381;39149381;39149381;39149632;39149632;39149632;39151209;39151209;39151209;39151325;39158465;39158687;39161371	39141800;39147814;39147814;39148470;39148470;39148470;39149480;39149480;39149480;39149808;39149808;39149808;39152101;39151243;39151569;39151439;39158599;39158730;39162116	+;+;+;+;+;+;+;+;+;+;+;+;+;+;+;+;+;+;+	2421	8.17578	7.41519	7.85193	7.37872	8.786	7.74707	7.49988	7.79511	6.89785	8.08582	7.90704	7.4179	8.01665	7.40822	7.77033	7.61475
tmem134	1;1;1;1;1;1;1;1;1;1;1;1;1;1;1	39164468;39165150;39168516;39168516;39170495;39170749;39170749;39170961;39170961;39173822;39173822;39173974;39173974;39177648;39177648	39165314;39165314;39168569;39168569;39170539;39170825;39170825;39171047;39171047;39173889;39173889;39174224;39174224;39177786;39177845	-;-;-;-;-;-;-;-;-;-;-;-;-;-;-	1627	5.97324	6.47181	5.65431	6.17276	5.3543	5.49394	4.73829	4.58871	4.87055	4.56168	4.40463	5.10326	5.70361	4.35814	4.66508	5.18575
stox2a	1;1;1;1;1;1;1;1	39180254;39183471;39188958;39188958;39194281;39194281;39225346;39258095	39183979;39183979;39191457;39191457;39194433;39194433;39225523;39259478	-;-;-;-;-;-;-;-	7941	2.49819	2.51067	2.73425	2.58863	2.40941	2.96698	2.66973	2.65074	2.32399	2.44633	2.45392	2.37313	2.07353	1.95918	2.09148	1.91779
sod3b	1;1;1;1	39259154;39272474;39272862;39272862	39259353;39272583;39273969;39273971	+;+;+;+	1420	0.313944	0.577416	0.67549	0.451442	0.338733	0.181931	0.428606	0.328602	0.187267	0.280626	0.207399	0.197096	0.199239	0.205613	0.229898	0.207959
ing2	1;1;1;1	39263378;39264099;39264779;39265318	39264618;39264618;39264980;39265657	-;-;-;-	1783	12.6764	12.8761	12.9112	12.7515	9.38201	9.33104	8.70434	7.41488	6.38324	6.42544	6.63453	5.10151	12.0594	9.84852	10.4134	9.48772
aip	1;1;1;1;1;1;1;1;1;1	39276935;39276994;39280716;39280716;39283633;39283633;39283954;39287830;39290717;39291046	39277102;39277102;39280898;39280898;39284130;39283821;39284130;39287971;39290949;39291741	+;+;+;+;+;+;+;+;+;+	1920	14.8368	16.2952	15.1464	14.4904	17.5365	16.1195	16.9061	17.363	14.6809	14.0353	14.0862	14.3582	14.3228	13.0561	13.1135	14.2817
cdk2ap2	1;1;1;1;1;1;1;1;1;1;1;1;1;1;1;1;1;1;1	39287851;39291820;39294640;39294640;39296018;39296156;39296170;39296327;39296513;39296519;39297039;39297039;39297039;39297039;39297039;39297471;39297471;39297471;39297640	39292097;39292097;39294760;39294760;39296023;39296604;39296604;39296604;39296604;39296604;39297509;39297198;39297198;39297198;39297198;39297738;39297881;39297678;39297709	-;-;-;-;-;-;-;-;-;-;-;-;-;-;-;-;-;-;-	5666	6.02689	5.94076	5.76355	5.74748	6.3575	5.77235	6.13168	6.27716	5.56618	5.67035	5.69158	5.4006	4.34416	5.42539	5.53118	5.5022
lgi2b	1;1;1;1;1;1;1;1	39305567;39305988;39306225;39306455;39306761;39309410;39309704;39309948	39305783;39306059;39306296;39306526;39306832;39309579;39309868;39310786	+;+;+;+;+;+;+;+	1679	1.22137	1.33652	1.16855	1.22177	1.55973	1.3848	1.66141	1.17341	1.26703	1.06802	1.34478	1.25019	0.943628	1.49053	1.23952	1.15578
ccdc149b	1;1;1;1;1;1;1;1;1;1;1;1;1	39315988;39318350;39321026;39323145;39323369;39324025;39326042;39326223;39326416;39328759;39328978;39329149;39333707	39316154;39318511;39321064;39323252;39323485;39324197;39326114;39326307;39326563;39328835;39329010;39329235;39334939	+;+;+;+;+;+;+;+;+;+;+;+;+	2502	1.69269	1.89727	1.39408	1.7081	1.34572	1.73467	1.52034	1.63703	1.36042	1.69222	1.78525	1.1559	1.49262	1.70041	1.32109	1.75354
dkey-117m1.4	1;1;1;1;1;1;1;1;1	39339339;39342358;39342645;39344454;39346151;39348145;39349335;39352092;39368789	39339787;39342555;39343462;39345382;39346219;39348331;39349410;39352201;39368905	-;-;-;-;-;-;-;-;-	2953	3.36653	3.2004	3.11533	3.09706	3.23961	2.53706	2.78239	2.77402	2.62947	2.90129	2.44342	2.81172	4.79038	4.7035	4.43583	4.3286
cntf	1;1;1;1	39377050;39377690;39384390;39384602	39377602;39377983;39384517;39384763	-;-;-;-	1137	11.2528	10.6273	10.7753	11.3513	8.31985	8.86134	9.90281	8.48141	14.9682	16.8228	16.75	14.6461	17.3683	14.3802	16.0428	14.7299
ch211-113e8.11	1;1	39389738;39393548	39389917;39397169	+;+	3802	1.80572	2.16793	1.6972	1.56244	2.38968	2.37822	2.60129	2.26366	1.70658	1.67697	1.79451	1.82805	1.69663	1.55782	1.72801	1.49793
ch211-113e8.10	1;1;1;1;1;1;1;1;1;1;1;1;1;1;1;1;1;1;1;1;1;1;1;1;1;1;1;1;1;1;1;1;1;1;1	39398499;39398510;39399610;39401841;39401841;39401841;39402030;39402030;39402030;39402223;39402223;39402223;39405028;39405028;39405028;39405593;39405593;39405593;39405848;39405848;39405848;39407454;39408192;39408192;39410637;39410637;39410796;39410796;39410875;39413732;39413732;39413732;39414041;39414041;39422212	39399719;39399719;39399719;39401940;39401940;39401940;39402144;39402144;39402144;39402301;39402301;39402301;39405075;39405078;39405078;39405766;39405766;39405766;39405870;39405925;39405925;39407546;39408299;39408299;39410673;39410673;39410897;39410897;39410897;39413766;39413766;39413766;39414633;39414758;39422351	-;-;-;-;-;-;-;-;-;-;-;-;-;-;-;-;-;-;-;-;-;-;-;-;-;-;-;-;-;-;-;-;-;-;-	3051	16.4819	12.8855	14.1617	14.6797	14.9595	15.9019	15.3602	15.4128	13.2654	13.012	13.0152	12.6132	12.296	13.5069	13.0004	12.9282
152658	1;1;1;1	39422425;39425753;39425977;39426126	39422481;39425871;39426019;39428709	+;+;+;+	2803	0.14314	0.261728	0.171102	0.152467	0.343204	0.313366	0.144755	0.184966	0.0189739	0.0533119	0.0700456	0.0665659	0.0807478	0.0595219	0.131025	0.0301006
194443	1;1;1;1;1;1;1	39430120;39430672;39431188;39431349;39431349;39431500;39431500	39430170;39431249;39431249;39431385;39431385;39431745;39432342	+;+;+;+;+;+;+	1509	0.0295428	0.0857938	0.0288932	0.0283211	0.0354171	0.102721	0.0336106	0.103074	0.105733	0.0330094	0.0650556	0.0309119	0.0374977	0.0829224	0.081127	0.0279563
ch211-113e8.9	1;1;1;1;1;1;1;1;1;1;1;1;1;1;1;1;1;1;1;1;1;1;1;1;1	39438834;39438835;39438837;39439210;39439210;39439210;39439414;39439414;39439681;39439681;39439681;39440073;39440187;39440188;39440190;39440190;39441144;39441144;39441144;39441144;39444439;39444439;39444439;39444439;39458316	39439062;39439062;39439062;39439262;39439262;39439262;39439466;39439466;39439836;39439836;39439836;39440359;39440359;39440359;39440359;39440359;39441204;39441204;39441204;39441204;39445919;39444578;39445918;39445215;39459620	+;+;+;+;+;+;+;+;+;+;+;+;+;+;+;+;+;+;+;+;+;+;+;+;+	3625	0.0614898	0.0595231	0.0721652	0.0825257	0.147433	0.0997736	0.125922	0.0858141	0.190728	0.096187	0.0677027	0.0772073	0.0936563	0.103556	0.0900566	0.116375
ch211-113e8.6	1;1;1	39464873;39468334;39471739	39465715;39468675;39471820	-;-;-	1267	0	0.0340602	0	0	0	0	0	0	0	0.0393142	0	0.0368162	0	0	0	0
ch211-113e8.5	1;1	39481010;39481650	39481098;39483067	+;+	1507	0.59164	0.229087	0.491836	0.538815	0.390106	0.308571	0.437518	0.481649	0.176456	0.0661063	0	0.0309529	0.0375474	0.11071	0.0812347	0.0839802
TESK1 (1 of many)	1;1;1;1;1;1;1;1;1;1;1;7;7;7;7;7;7;7;7;7;7;7;7;7;7	39492767;39496585;39496793;39498920;39499085;39501124;39501393;39501617;39503281;39507872;39508886;24257257;24257273;24257709;24257709;24259302;24279817;24281915;24283393;24284126;24291195;24291478;24294267;24297749;24298767	39494386;39496681;39496879;39499003;39499175;39501206;39501539;39501665;39503402;39508384;39509093;24257428;24257428;24258112;24258112;24259512;24279938;24281963;24283539;24284208;24291285;24291561;24294353;24297851;24300299	-;-;-;-;-;-;-;-;-;-;-;+;+;+;+;+;+;+;+;+;+;+;+;+;+	6187	1.81577	1.73677	1.91678	1.70615	1.64989	1.52826	1.56574	1.54189	1.13468	1.02247	1.25349	0.987657	1.40843	1.52359	1.47082	1.40461
pimr69	1;1;1;1;1;1;22;22;22;22;22;22;22;22;22;22;22;22	39513958;39514149;39514302;39514780;39515050;39515751;26928854;26930378;26930959;26930959;26931173;26931173;26931328;26931386;26931806;26931806;26932077;26932077	39514038;39514199;39514680;39514962;39515138;39515813;26928899;26930417;26931053;26931053;26931223;26931239;26931706;26931706;26931988;26931988;26932165;26932183	+;+;+;+;+;+;+;+;+;+;+;+;+;+;+;+;+;+	1763	0	0.0489555	0	0	0	0.0293071	0.0287683	0	0.0301666	0	0	0	0	0	0	0
faah2a	1;1;1;1;1;1;1;1;1;1;1;1;1;1	39519203;39521868;39522021;39523930;39524816;39525030;39530049;39530254;39530254;39531218;39533965;39533965;39539476;39539476	39519447;39521950;39522157;39524139;39524935;39525165;39530166;39530373;39530373;39531329;39534153;39534153;39540357;39539753	+;+;+;+;+;+;+;+;+;+;+;+;+;+	2352	0.890843	0.807308	1.00102	0.872174	0.931643	1.03249	1.14289	0.837649	0.927098	0.783593	0.709555	0.813133	1.15478	0.83349	0.884843	0.627768
56493	1;1;1;1;1;1;1	39545598;39548456;39548650;39551560;39551964;39552186;39552186	39545741;39548560;39548715;39552029;39552029;39552488;39552488	+;+;+;+;+;+;+	1088	123.046	119.904	128.435	129.506	128.503	131.546	125.444	128.567	127.485	125.26	125.193	121.631	127.366	106.153	107.156	106.241
vwa10.1	1;1;1;1;1;1;1;1;1;1;1;1;1;1;1;1;1;1;1;1;1	39572981;39572985;39574548;39574548;39575476;39575476;39575705;39575705;39576838;39576838;39578043;39578043;39579790;39579790;39580063;39580849;39582575;39583560;39583869;39584897;39588984	39573190;39573190;39574832;39574832;39575569;39575569;39575833;39575833;39577024;39577024;39578212;39578212;39580123;39579899;39580179;39581031;39582707;39583712;39583964;39585162;39589733	+;+;+;+;+;+;+;+;+;+;+;+;+;+;+;+;+;+;+;+;+	3046	0.278077	0.28335	0.200393	0.210456	0.0877289	0.135702	0.0832542	0.0851051	0.122221	0.0654119	0.161144	0.122511	0.074306	0.150627	0.107175	0.152346
vwa10.2	1;1;1;1;1;1;1;1;1;1;1;1;1;1;1;1;1;1;1;1;1;1;1;1;1;1;1;1;1;1;1;1;1;1;1;1;1;1;1;1	39590004;39590165;39590371;39590371;39590372;39592744;39592744;39592895;39593553;39593553;39593553;39597768;39597768;39597768;39598009;39598009;39598009;39601272;39601272;39603839;39603956;39603956;39604250;39604250;39604250;39604452;39604452;39604452;39606131;39606131;39606367;39606367;39607026;39607026;39608646;39608646;39609030;39609030;39610576;39610576	39590182;39590182;39590587;39590587;39590587;39593034;39593034;39593034;39593646;39593646;39593646;39597887;39597887;39597887;39598097;39598195;39598195;39601441;39601441;39604068;39604068;39604068;39604366;39604366;39604366;39604485;39604661;39604661;39606263;39606263;39606519;39606519;39607112;39607112;39608911;39608911;39609323;39609323;39611349;39611568	+;+;+;+;+;+;+;+;+;+;+;+;+;+;+;+;+;+;+;+;+;+;+;+;+;+;+;+;+;+;+;+;+;+;+;+;+;+;+;+	3741	0	0.0346065	0	0.0228477	0	0.0276228	0	0.0138589	0.0142165	0.0133149	0.0262414	0	0	0.0222988	0	0.0112767
maml3	1;1;1;1;1;1;1;1;1	39615806;39618087;39622148;39622148;39622411;39622411;39692286;39692286;39800884	39619479;39619479;39622223;39622223;39622680;39622680;39693871;39693869;39801465	-;-;-;-;-;-;-;-;-	6188	2.64397	2.24558	2.18422	2.286	2.79832	2.82223	2.91787	2.62246	2.38072	2.68858	2.61763	3.01526	2.85297	2.50071	2.66419	2.61106
scoca	1;1;1;1;1;1;1;1;1;1;1;1	39844467;39848905;39848925;39849632;39849632;39849632;39849894;39849894;39849897;39850137;39850137;39850137	39844931;39849081;39849081;39849703;39849703;39849703;39849974;39849974;39849974;39850754;39850677;39851540	+;+;+;+;+;+;+;+;+;+;+;+	2199	8.75789	8.47778	7.37568	8.0459	8.33627	8.01225	8.32622	8.93572	6.89285	7.33916	6.78567	6.491	6.45865	7.15083	7.29291	6.90631
clgn	1;1;1;1;1;1;1;1;1;1;1;1;1;1;1;1;1;1;1;1;1;1;1;1;1;1;1;1;1;1;1	39854684;39854717;39855586;39872876;39872876;39873098;39873098;39876071;39876071;39876285;39876285;39879163;39879163;39882830;39882830;39883361;39883361;39885528;39885528;39885881;39885881;39886061;39886061;39887568;39887568;39888457;39888457;39889441;39889441;39890144;39890144	39855651;39855323;39855651;39873009;39873009;39873257;39873257;39876187;39876187;39876500;39876500;39879319;39879319;39882943;39882943;39883550;39883550;39885720;39885720;39885962;39885962;39886202;39886202;39887626;39887626;39888530;39888530;39889614;39889614;39890510;39890319	-;-;-;-;-;-;-;-;-;-;-;-;-;-;-;-;-;-;-;-;-;-;-;-;-;-;-;-;-;-;-	3147	39.367	41.8104	41.1614	45.4797	51.4235	50.9625	45.4322	45.042	44.6662	41.5172	42.5181	43.9484	40.0601	41.9088	44.8915	44.2906
naa15b	1;1;1;1;1;1;1;1;1;1;1;1;1;1;1;1;1;1;1;1;1;1;1;1;1;1;1;1;1;1;1;1;1;1;1;1;1;1;1;1;1;1;1;1;1;1;1;1;1;1;1;1;1;1;1;1;1;1;1;1;1;1;1;1;1;1;1;1;1;1;1;1;1;1;1;1;1;1;1;1;1	39895160;39895219;39895224;39895237;39895296;39900181;39900729;39900729;39900729;39900729;39901715;39901715;39901715;39901715;39903013;39903013;39903013;39903013;39903051;39904495;39904495;39904495;39904495;39904495;39908800;39908800;39908800;39908800;39908800;39909103;39909103;39909103;39909103;39910878;39910878;39910878;39910878;39911059;39911059;39911059;39911059;39911246;39911246;39911246;399…	39895443;39895443;39895443;39895443;39895427;39900217;39900813;39900813;39900813;39900813;39901819;39901819;39901819;39901819;39903170;39903170;39903170;39903170;39903170;39904629;39904629;39904629;39904629;39904629;39908953;39908953;39908953;39908937;39908953;39909222;39909222;39909222;39909222;39910973;39910973;39910973;39910973;39911165;39911165;39911165;39911165;39911318;39911318;39911318;399…	+;+;+;+;+;+;+;+;+;+;+;+;+;+;+;+;+;+;+;+;+;+;+;+;+;+;+;+;+;+;+;+;+;+;+;+;+;+;+;+;+;+;+;+;+;+;+;+;+;+;+;+;+;+;+;+;+;+;+;+;+;+;+;+;+;+;+;+;+;+;+;+;+;+;+;+;+;+;+;+;+	7159	13.8803	13.5328	14.1354	13.5212	12.8553	13.3159	13.3261	13.0575	12.0795	12.378	11.786	12.2496	12.7885	12.3225	12.8537	12.634
CABZ01072537.1	1;1	39931871;39945875	39932092;39946632	-;-	980	0.0909798	0.132105	0.133469	0.0872174	0.272676	0.105446	0.414028	0.264521	0.0542691	0.0508277	0.100172	0.0951961	0	0	0	0
FO834828.1	1;1;1;1;1;1;1;1;1;1;1;1	39950194;39950194;39950384;39950384;39950675;39950917;39950917;39951077;39951077;39951269;39951269;39951930	39950306;39950306;39950796;39950562;39950796;39950978;39950978;39951180;39951180;39951426;39951472;39952403	+;+;+;+;+;+;+;+;+;+;+;+	1370	0.0650804	0.157497	0.286422	0.187167	0.195053	0.301714	0.333187	0.113531	0.0776405	0.145434	0.0716562	0.0340482	0.0826044	0.0304452	0.0297861	0.0923782
fc34e06	1;1;1;1;1;1;1;1;1;1;1;1;1;1;1;1;1;1;1;1;1;1;1;1;1;1;1	39965481;39969183;39969426;39973459;39973667;39977035;39977236;39977373;39979717;39979926;39980126;39980326;39980478;39980734;39980947;39981110;39982462;39982624;39982897;39983134;39983706;39983920;39984155;39984512;39984712;39985762;39986119	39965535;39969235;39973376;39973580;39973728;39977135;39977284;39977527;39979838;39979987;39980226;39980374;39980632;39980855;39981008;39981210;39982534;39982793;39983018;39983195;39983830;39983965;39984336;39984633;39984773;39986002;39986482	+;+;+;+;+;+;+;+;+;+;+;+;+;+;+;+;+;+;+;+;+;+;+;+;+;+;+	6891	2.25779	2.31709	2.42959	2.36288	1.20213	1.24466	1.39842	1.51979	2.0761	2.22636	2.22237	2.37596	2.36485	1.96717	1.8239	1.86718
153642	1;1	40031134;40032532	40032440;40032594	-;-	1370	0	0	0.0318247	0	0	0.0377142	0.0740415	0	0.0388203	0.072717	0.0716562	0.0340482	0	0.0608905	0	0.0307927
CU550714.1	1;1	40034220;40035365	40034683;40035431	+;+	531	0	0	0	0	0	0	0	0	0	0	0.0924378	0	0	0	0	0.0794464
htra3a	1;1;1;1;1;1;1;1;1;1;1;1;1;1;1;1;1;1;1;1;1;1	40038411;40038411;40038411;40043575;40043575;40043575;40045098;40045098;40049455;40049455;40049746;40049746;40050741;40051096;40052163;40052518;40054105;40054105;40054292;40054292;40055264;40055264	40038973;40038973;40038973;40043674;40043674;40043674;40045320;40045320;40049649;40049649;40049778;40049778;40050855;40051155;40052277;40052577;40054162;40054162;40054387;40054387;40055870;40055870	+;+;+;+;+;+;+;+;+;+;+;+;+;+;+;+;+;+;+;+;+;+	2225	0.360648	0.387903	0.313527	0.557016	0.3603	0.325105	0.227948	0.44273	0.430251	0.559676	0.595632	0.419291	0.406896	0.506144	0.586886	0.43608
gpr78a	1;1;1;1;1;1;1;1	40057779;40058455;40091608;40091828;40092669;40092669;40093980;40093980	40057847;40058559;40092585;40092585;40092782;40092782;40095265;40094572	+;+;+;+;+;+;+;+	2552	0.0873434	0.1691	0.205015	0.184209	0.104711	0.101231	0.09937	0.162527	0.27092	0.136629	0.0192337	0.182782	0.133034	0.16344	0.175892	0.115714
cpz	1;1;1;1;1;1;1;1;1;1;1	40098909;40099767;40101958;40104299;40106798;40109016;40110344;40110579;40111461;40113424;40114999	40099037;40099796;40102332;40104514;40106994;40109177;40110505;40110714;40111600;40113523;40116113	+;+;+;+;+;+;+;+;+;+;+	2762	2.96985	3.24985	2.66777	3.45049	3.34754	4.69543	3.52568	4.24229	3.19642	3.04782	3.35879	3.27637	2.49937	2.46152	2.83668	2.79509
CR387992.1	1;1	40134318;40153990	40134439;40154129	+;+	262	1.70153	1.31769	0.998469	0.815583	1.63189	1.57766	0.387164	0.593657	1.01496	0.950594	1.31142	1.95842	1.07985	0.795992	1.24601	1.44914
AL929576.1	1;1;1	40158903;40159030;40198541	40158946;40159223;40198970	+;+;+	668	1.46821	1.03364	0.522153	1.27954	0.72006	1.54696	0.531481	0.620911	0.796164	0.59654	0.881757	1.25693	1.10119	0.686841	0.977411	1.26306
hmx4	1;1	40206963;40208209	40208100;40208545	-;-	1475	0.0906714	0.175543	0.147796	0.115896	0.289868	0.140118	0.44701	0.210899	0.252398	0.168851	0.0665552	0.126498	0.268534	0.0565559	0.138328	0.286007
hmx1	1;1	40209826;40211385	40210799;40211965	-;-	1555	0.0286689	0	0	0	0	0	0	0.0333415	0	0	0	0	0	0.0268231	0.0262424	0
adra2c	1	40289895	40291472	-	1578	0.28251	0.164085	0.276298	0.108331	0.101605	0.261944	0.224987	0.229989	0.303329	0.126264	0.217739	0.118241	0.0717161	0.0792966	0.181019	0.213871
lrpap1	1;1;1;1;1;1;1;1	40428694;40429438;40431093;40431328;40433137;40433379;40435846;40437666	40429009;40429582;40431223;40431448;40433292;40433461;40436022;40438659	+;+;+;+;+;+;+;+	2123	26.8572	26.2422	26.8828	27.196	30.1333	31.8091	29.958	30.7218	26.3288	27.4513	27.7907	25.8168	28.6252	29.3326	29.8507	27.8591
dok7	1;1;1;1;1;1;1;1;1;1;1;1;1;1;1;1;1;1;1;1;1	40440094;40440319;40443134;40443134;40443377;40445361;40445361;40452911;40452911;40455641;40455641;40463036;40463036;40477256;40477256;40485037;40485037;40489055;40489055;40489219;40489219	40440946;40440946;40443457;40443280;40443457;40445400;40445400;40453734;40453734;40455748;40455748;40463155;40463155;40477456;40477456;40485267;40485267;40489100;40489100;40489411;40489419	-;-;-;-;-;-;-;-;-;-;-;-;-;-;-;-;-;-;-;-;-	2948	3.88639	4.30372	4.02278	3.75467	4.02465	4.59197	3.957	4.55499	3.39164	4.27484	3.89612	4.22473	3.858	4.88126	4.22188	4.19285
rgs12b	1;1;1;1;1;1;1;1;1;1;1;1;1;1;1;1;1;1;1;1;1;1;1;1;1;1;1;1;1;1;1;1;1;1;1;1;1;1;1;1;1;1;1;1;1;1;1;1;1;1;1;1;1;1;1;1;1;1;1;1;1;1;1;1;1;1;1;1;1;1;1;1;1;1;1;1;1;1;1;1;1;1;1;1;1;1;1;1;1;1;1;1;1;1;1;1;1;1;1;1;1;1;1;1;1;1;1;1;1;1;1;1;1;1;1	40497446;40498799;40498799;40498799;40500785;40507438;40507442;40507442;40507442;40511866;40511866;40513054;40513054;40513054;40513054;40513860;40513860;40513860;40513860;40514577;40514577;40514577;40514577;40514577;40514577;40514837;40514837;40515000;40515000;40515007;40515007;40515007;40515007;40517041;40517041;40517041;40517041;40517041;40517041;40517351;40517351;40517351;40517351;40517351;405…	40500406;40500406;40500406;40500406;40500786;40507492;40507492;40507492;40507492;40513614;40513614;40513614;40513614;40513614;40513614;40513956;40513956;40513956;40513956;40514644;40514644;40514644;40514644;40514644;40514644;40514838;40514838;40515103;40515103;40515103;40515103;40515103;40515103;40517167;40517167;40517167;40517167;40517167;40517167;40517424;40517424;40517424;40517424;40517424;405…	-;-;-;-;-;-;-;-;-;-;-;-;-;-;-;-;-;-;-;-;-;-;-;-;-;-;-;-;-;-;-;-;-;-;-;-;-;-;-;-;-;-;-;-;-;-;-;-;-;-;-;-;-;-;-;-;-;-;-;-;-;-;-;-;-;-;-;-;-;-;-;-;-;-;-;-;-;-;-;-;-;-;-;-;-;-;-;-;-;-;-;-;-;-;-;-;-;-;-;-;-;-;-;-;-;-;-;-;-;-;-;-;-;-;-	9116	3.5357	3.44628	3.66361	3.47387	3.18931	2.81694	2.94318	3.04843	3.09208	2.97249	3.21989	3.03947	3.91048	3.63292	3.74227	3.3921
htt	1;1;1;1;1;1;1;1;1;1;1;1;1;1;1;1;1;1;1;1;1;1;1;1;1;1;1;1;1;1;1;1;1;1;1;1;1;1;1;1;1;1;1;1;1;1;1;1;1;1;1;1;1;1;1;1;1;1;1;1;1;1;1;1;1;1;1;1;1;1;1;1;1;1;1;1;1;1;1;1;1;1;1;1;1;1;1;1;1;1;1;1;1;1;1;1;1;1;1;1;1;1;1;1;1;1;1;1;1;1;1;1;1;1;1;1;1;1;1;1;1;1;1;1;1;1;1;1;1;1;1;1;1;1;1;1	40591177;40591347;40594643;40594643;40595004;40595410;40595414;40595659;40595659;40596709;40597246;40597262;40599483;40599483;40601976;40601976;40602242;40602242;40606369;40606369;40606623;40606623;40606865;40606865;40607235;40607235;40609131;40609131;40609359;40609359;40609703;40609703;40609920;40609920;40611866;40611866;40612042;40612042;40613311;40613311;40615379;40615379;40617771;40617771;406…	40592804;40592804;40594803;40594803;40595005;40595576;40595576;40595764;40595764;40596724;40597477;40597477;40599597;40599597;40602166;40602166;40602397;40602397;40606501;40606501;40606753;40606753;40606947;40606947;40607374;40607374;40609285;40609285;40609462;40609462;40609829;40609829;40610104;40610104;40611949;40611949;40612219;40612219;40613456;40613456;40615589;40615589;40617893;40617893;406…	-;-;-;-;-;-;-;-;-;-;-;-;-;-;-;-;-;-;-;-;-;-;-;-;-;-;-;-;-;-;-;-;-;-;-;-;-;-;-;-;-;-;-;-;-;-;-;-;-;-;-;-;-;-;-;-;-;-;-;-;-;-;-;-;-;-;-;-;-;-;-;-;-;-;-;-;-;-;-;-;-;-;-;-;-;-;-;-;-;-;-;-;-;-;-;-;-;-;-;-;-;-;-;-;-;-;-;-;-;-;-;-;-;-;-;-;-;-;-;-;-;-;-;-;-;-;-;-;-;-;-;-;-;-;-;-	10802	1.26287	1.09863	1.04943	1.13152	1.27155	1.16711	1.2912	1.27191	1.1521	1.00065	1.07239	1.08821	1.29386	1.42097	1.37887	1.42547
CR974461.1	1;1;1;1;1	40615454;40617778;40618002;40621268;40628736	40615580;40617879;40618230;40621461;40628985	+;+;+;+;+	902	0.840201	0.382743	0.580042	0.473798	0.829515	0.859232	0.50606	0.632269	0.766507	0.497007	0.326504	0.568855	0.313658	0.693625	0.497645	0.467694
ch211-89o9.4	1;1;1;1;1;1;1;1;1;1;1;1;1;1;1;1;1;1	40751423;40756698;40757303;40758441;40758441;40758724;40759047;40759062;40760018;40760018;40760018;40760253;40760253;40760253;40760365;40760365;40760639;40760639	40751773;40757593;40757593;40758847;40758727;40759187;40759187;40759187;40760143;40760143;40760143;40760452;40760294;40760294;40760499;40760499;40760888;40761220	+;+;+;+;+;+;+;+;+;+;+;+;+;+;+;+;+;+	2949	3.62808	4.22909	3.75529	3.60848	3.37086	3.17124	2.92375	3.48102	3.28228	3.05724	3.12916	2.98952	3.60725	4.54015	4.33115	4.00546
paip2b	1;1;1;1;1;1;1;1	40762984;40763224;40764181;40764181;40767639;40767639;40768126;40768126	40763082;40763438;40764338;40764338;40767812;40767812;40768418;40769300	+;+;+;+;+;+;+;+	1821	325.452	329.664	326.029	327.999	309.778	304.989	309.407	317.141	288.378	298.867	303.779	301.163	255.358	303.285	302.343	304.754
dok1a	1;1;1;1;1;1;1;1	40775558;40776523;40776708;40778401;40778401;40778900;40778900;40781164	40775717;40776822;40776822;40778473;40778473;40779072;40779257;40782074	+;+;+;+;+;+;+;+	1802	2.86975	2.3469	2.5163	2.86966	2.93618	2.66657	2.67384	2.70451	6.58156	7.15931	5.77465	6.23846	3.07726	2.96275	3.91764	2.99657
ch211-89o9.6	1;1;1;1;1;1;1;1;1;1;1;1	40784552;40784613;40785164;40785164;40785604;40785604;40785799;40785799;40787442;40788046;40788272;40788497	40785034;40785034;40785258;40785258;40785703;40785703;40785893;40786981;40787544;40788125;40788374;40789989	+;+;+;+;+;+;+;+;+;+;+;+	3640	1.60439	1.68349	1.88054	1.83157	2.21706	2.35631	2.41052	2.35016	1.95786	1.97055	2.18453	1.85815	1.61669	1.35214	1.35649	1.34439
dtx4	1;1;1;1;1;1;1;1;1;1;1	40795403;40795697;40795903;40795903;40809954;40820443;40820609;40822903;40823624;40824081;40827527	40795698;40795698;40796357;40796117;40811007;40820504;40820770;40822964;40823944;40824170;40828300	+;+;+;+;+;+;+;+;+;+;+	3276	1.5105	1.26459	1.43736	1.46108	0.99515	0.851678	0.975354	0.822953	1.47733	0.775448	1.19864	1.0679	1.41633	1.32413	1.4823	1.54528
dkey-56e3.2	1;1;1;1;1;1;1	40886907;40887006;40887203;40887203;40891335;40891335;40891737	40887121;40887121;40887258;40887258;40891349;40891569;40892282	+;+;+;+;+;+;+	1052	3.00873	3.52782	2.77679	3.33118	3.30218	2.75041	3.13374	3.40055	2.32553	2.1307	1.58638	2.084	1.12953	1.58593	1.04733	1.04262
dkey-56e3.3	1;1;1;1;1;1;1;1	40894935;40895447;40898027;40899089;40899273;40900449;40901504;40903720	40895287;40895556;40898144;40899186;40899375;40900540;40901585;40904945	+;+;+;+;+;+;+;+	2182	2.06351	2.03707	2.2779	2.33073	2.81673	2.65209	2.60333	2.70873	1.90116	1.96323	1.77712	2.26603	2.20423	2.02624	2.09458	1.62403
mogs	1;1;1;1;1	40908090;40908512;40909010;40910901;40913861	40908152;40908909;40909233;40911094;40915944	+;+;+;+;+	2963	2.36216	2.60702	2.22193	2.01928	3.08438	2.8075	2.68741	2.67717	2.29751	2.16862	2.46831	2.37717	2.82633	2.82947	2.90592	2.93295
fbxo41	1;1;1;1;1;1;1;1;1;1;1;1;1;1;1;1;1;1;1;1;1;1;1;1;1;1;1;1;1;1;1;1;1;1;1;1;1;1;1	40953828;40965447;40988970;40988970;40989238;41014457;41014457;41014457;41014786;41022842;41022842;41022842;41029340;41029340;41029340;41040259;41040259;41040259;41042838;41042838;41042845;41046181;41046181;41046181;41046709;41046709;41046709;41047026;41047026;41047026;41049573;41049573;41049573;41049904;41049904;41049904;41053913;41053913;41053913	40954115;40965471;40989956;40989956;40989956;41014661;41014661;41014661;41014791;41022915;41022915;41022915;41029701;41029701;41029701;41040501;41040494;41040494;41042953;41042953;41042953;41046333;41046333;41046333;41046804;41046804;41046804;41047144;41047144;41047144;41049731;41049731;41049731;41050019;41050019;41050019;41054326;41054335;41053975	+;+;+;+;+;+;+;+;+;+;+;+;+;+;+;+;+;+;+;+;+;+;+;+;+;+;+;+;+;+;+;+;+;+;+;+;+;+;+	3372	0.621371	0.435126	0.491338	0.557654	0.760775	0.704848	0.752053	0.814899	0.58357	0.694283	0.58226	0.664001	0.771905	0.593736	0.714	0.525449
rnf24	1;1;1;1;1;1;1;1;1;1;1;1;1;1;1;1;1;1;1	41066429;41069678;41073241;41073241;41081965;41081965;41082170;41082170;41082201;41092137;41092520;41092520;41092520;41112534;41112534;41116282;41116282;41116282;41116282	41070632;41070632;41073320;41073320;41082006;41082006;41082212;41082212;41082212;41092669;41092669;41092669;41092669;41112587;41112587;41116617;41116620;41116578;41116690	-;-;-;-;-;-;-;-;-;-;-;-;-;-;-;-;-;-;-	5365	1.853	1.73743	1.93416	1.84807	1.78314	1.36755	1.86235	1.82645	1.40766	1.46694	1.64682	1.69543	2.30977	2.07578	2.17535	2.12306
smox	1;1;1;1;1;1;1;1;1;1;1;1;1;1;1;1;1;1;1;1;1;1;1;1;1	41147988;41148077;41148109;41148142;41148142;41153129;41153129;41153129;41153129;41153129;41155002;41155002;41155002;41155002;41155002;41157465;41157465;41157465;41157465;41157723;41157723;41158457;41158457;41161242;41164304	41148191;41148191;41148191;41148191;41148191;41153363;41153363;41153363;41153363;41153363;41155228;41156585;41155228;41155228;41155228;41157638;41157638;41157726;41157638;41157872;41157824;41158568;41159156;41161402;41164822	+;+;+;+;+;+;+;+;+;+;+;+;+;+;+;+;+;+;+;+;+;+;+;+;+	3811	9.21782	9.05889	9.89605	9.3749	8.6246	8.82607	9.22274	9.68627	11.3317	10.3909	11.2311	10.1468	12.7689	10.6929	11.1574	10.66
dkey-37g12.1	1;1;1;1;1;1;1;1;1;1;1;1;1;1;1;1;1;1;1;1;1;1;1;1;1;1;1;1;1;1;1;1;1;1;1;1;1;1;1;1	41185833;41186035;41188551;41189009;41189201;41191179;41191398;41191649;41191938;41193355;41193561;41194576;41194938;41197526;41197755;41197755;41197983;41197983;41199873;41199873;41200035;41200035;41203805;41203805;41204079;41204079;41209465;41209465;41212441;41212441;41213211;41213211;41213356;41213356;41218617;41218617;41218899;41218899;41219389;41219389	41185925;41186205;41188672;41189098;41189346;41191300;41191544;41191803;41192073;41193446;41193690;41194654;41195037;41197618;41197832;41197832;41198087;41198087;41199944;41199944;41200197;41200197;41203957;41203957;41204253;41204253;41209608;41209608;41212564;41212564;41213279;41213279;41213530;41213530;41218715;41218715;41218990;41218990;41219430;41220265	+;+;+;+;+;+;+;+;+;+;+;+;+;+;+;+;+;+;+;+;+;+;+;+;+;+;+;+;+;+;+;+;+;+;+;+;+;+;+;+	4002	0.0111395	0.0107832	0.0326835	0.0213576	0.0133544	0.0258213	0.0126733	0.012955	0.0132893	0	0.012265	0.0116557	0.0282779	0.0104223	0.0203932	0.0210825
CR392347.1	1	41248139	41249140	+	1002	0.0889822	0	0	0	0	0.0515653	0	0	0.0530776	0	0	0	0	0	0.0407254	0.0421018
adra1d	1;1	41256046;41280175	41260444;41281418	-;-	5643	0.197502	0.168243	0.239517	0.151467	0.208361	0.219749	0.278623	0.303193	0.16022	0.176541	0.165268	0.198388	0.290791	0.229135	0.20248	0.224275
ctnna2	1;1;1;1;1;1;1;1;1;1;1;1;1;1;1;1;1;1;1;1;1;1;1;1;1;1;1;1;1;1;1;1;1;1;1;1;1;1;1;1;1;1;1;1;1;1;1;1;1;1;1;1;1;1;1;1;1;1;1;1;1;1;1;1;1	41523854;41523896;41523910;41524032;41578545;41578545;41578545;41578545;41644368;41673743;41673743;41673743;41673743;41673743;41685106;41685106;41685106;41685106;41685106;41687155;41687155;41687155;41687155;41689790;41689790;41689790;41689790;41689790;41762134;41773610;41773610;41773610;41773610;41773610;41871263;41893932;42148991;42148993;42148993;42148993;42149034;42181741;42181741;42181741;421…	41524158;41524158;41524158;41524158;41578653;41578653;41578653;41578653;41644516;41673938;41673938;41673938;41673938;41673938;41685272;41685272;41685272;41685272;41685272;41687274;41687274;41687274;41687274;41690056;41690056;41690056;41690056;41690056;41762249;41773813;41773813;41773813;41773813;41773813;41871801;41894254;42149073;42149073;42149073;42149073;42149073;42181893;42181893;42181893;421…	+;+;+;+;+;+;+;+;+;+;+;+;+;+;+;+;+;+;+;+;+;+;+;+;+;+;+;+;+;+;+;+;+;+;+;+;+;+;+;+;+;+;+;+;+;+;+;+;+;+;+;+;+;+;+;+;+;+;+;+;+;+;+;+;+	4815	3.46271	2.81421	3.12397	3.13313	3.77386	3.50895	3.77097	3.43487	3.96531	3.96213	3.70045	4.05913	4.08956	3.8115	3.22896	4.12661
ch211-71k14.1	1;1;1;1;1;1	41580144;41583470;41587072;41587233;41588479;41588479	41580957;41583562;41587333;41587333;41588580;41588540	-;-;-;-;-;-	1271	0.105224	0.305577	0.137214	0.336243	0.378442	0.284563	0.27933	0.163166	0.125532	0.156762	0.0386188	0.183501	0.356154	0.229717	0.128425	0.0663824
lrrtm1	1;1;1	42072325;42075389;42078091	42077359;42077911;42078496	-;-;-	5993	0.952153	0.878495	0.843914	0.877122	0.945289	0.93974	1.07479	1.04678	0.709945	0.648301	0.720747	0.762776	0.774218	0.932611	0.885182	0.823589
BX511108.1	1;1;1	42429726;42439177;42454141	42430268;42439322;42454289	-;-;-	838	0	0.0514967	0	0	0	0	0.0605232	0	0	0	0	0	0	0	0	0
BX649352.1	1;1	42817191;42913703	42817722;42913974	-;-	804	0	0	0	0	0	0	0	0	0	0	0	0	0	0	0	0.0524702
suclg1	1;1;1;1;1;1;1;1;1;1;1;1;1;1	42951316;42957913;42968913;42969159;42971505;42971720;42974161;42974161;42975100;42975100;42981224;42981224;42983321;42983321	42951679;42958101;42969064;42969242;42971777;42971777;42974373;42974373;42975216;42975216;42981324;42981324;42983419;42983420	-;-;-;-;-;-;-;-;-;-;-;-;-;-	1593	229.085	227.555	233.873	223.528	252.293	252.958	254.102	247.481	265.685	263.846	264.773	262.278	245.908	247.249	247.301	242.894
cisd2	1;1;1;1;1	42985087;42985171;42986882;42986882;42990108	42985313;42985313;42987417;42987096;42990977	+;+;+;+;+	1633	1.52877	1.98198	1.81555	1.51789	1.73457	1.80349	1.2734	1.84144	2.31234	1.52514	1.74336	1.9424	1.35136	1.37926	1.29942	1.80834
SLC9B2	1;1;1;1;1;1;1;1;1;1;1;1	42993869;42998285;42998583;42998862;43000366;43000641;43002399;43002655;43005050;43007209;43008920;43010788	42994432;42998468;42998719;42998970;43000515;43000747;43002574;43002782;43005192;43007379;43009133;43010956	-;-;-;-;-;-;-;-;-;-;-;-	2252	0.178162	0.114976	0.0968024	0.13284	0.11866	0.0917735	0.045043	0.138133	0.0236162	0.0884745	0.130776	0.124279	0.0753783	0.166692	0.144962	0.0749308
bdh2	1;1;1;1;1;1;1;1;1;1;1;1;1;1;1;1;1;1;1;1;1;1;1;1;1;1;1;1;1;1;1;1;1;1;1;1;1;1;1;1;1;1;1;1	43012985;43013055;43013136;43015852;43015852;43015852;43018777;43018777;43018777;43018785;43018922;43018922;43018922;43018922;43018922;43019261;43019261;43019261;43019261;43019261;43019761;43019761;43019761;43019761;43019761;43020753;43020981;43020981;43020981;43020981;43020981;43023579;43023579;43023579;43023579;43023579;43024032;43025774;43025774;43025774;43025774;43025949;43026356;43026360	43013313;43013313;43013313;43015944;43015944;43015944;43018835;43018835;43018835;43018835;43019035;43019035;43019035;43019035;43019035;43019321;43019321;43019321;43019321;43019321;43019869;43019869;43019869;43019869;43019869;43021077;43021077;43021077;43021077;43021153;43021077;43023657;43023657;43023657;43023657;43023657;43024054;43025861;43025861;43025861;43025861;43026254;43026412;43026391	-;-;-;-;-;-;-;-;-;-;-;-;-;-;-;-;-;-;-;-;-;-;-;-;-;-;-;-;-;-;-;-;-;-;-;-;-;-;-;-;-;-;-;-	1719	4.51247	4.6694	4.05816	4.12697	4.01067	4.02767	3.39303	3.16686	2.72261	3.15847	3.14095	2.3608	2.37001	2.98448	2.9436	2.72405
tacr3a	1;1;1;1;1;1;1;1;1	43100793;43105417;43105484;43141756;43141756;43143001;43143001;43161116;43191116	43101087;43105613;43105613;43141906;43141906;43143189;43143189;43161474;43191185	-;-;-;-;-;-;-;-;-	1261	0.0707059	0	0	0	0.0423826	0	0.0402208	0.041115	0	0.0395013	0.038925	0.0369913	0.0897446	0	0.0647215	0.100363
CNGA1 (1 of many)	1;1;1;1;1;1;1;1;1;1;1;1;1	43193074;43193361;43195274;43195274;43195542;43195542;43195748;43195748;43196014;43196014;43196522;43196522;43198069	43194868;43194868;43195380;43195380;43195646;43195646;43195933;43195933;43196055;43196055;43196667;43196690;43198258	-;-;-;-;-;-;-;-;-;-;-;-;-	2594	0.0515575	0.0499086	0.0168079	0.0164752	0.0206031	0.0398369	0.0195522	0	0.0615078	0.0384049	0.0189223	0.0179823	0	0.0321588	0.0471938	0.0162629
dkey-22i16.3	1;1;1;1;1;1;1;1;1;1;1;1;1;1;1;1;1;1;1;1;1;1;1;1;1	43200802;43200899;43201249;43201391;43201698;43201698;43201698;43201698;43202421;43202421;43202421;43202421;43202948;43202948;43202948;43203075;43203075;43203199;43203199;43203771;43203771;43203891;43203891;43204045;43204045	43201605;43201605;43201605;43201605;43201760;43201760;43201760;43201760;43202456;43203035;43202456;43202456;43203115;43202986;43202986;43203107;43203107;43203273;43203276;43203794;43203794;43203950;43203950;43204088;43204099	-;-;-;-;-;-;-;-;-;-;-;-;-;-;-;-;-;-;-;-;-;-;-;-;-	1779	0.150354	0.194061	0.24508	0.192182	0.270377	0.348522	0.342114	0.17486	0.0896859	0.195997	0.110364	0.157322	0.127227	0.16412	0.160567	0.260847
scpp5	1;1;1;1;1;1;1;1;1;1;1;1	43208769;43209190;43209439;43209651;43209785;43209961;43210450;43210682;43211991;43212382;43214206;43214352	43209070;43209213;43209543;43209701;43209823;43209990;43210518;43210735;43212065;43212429;43214278;43214403	-;-;-;-;-;-;-;-;-;-;-;-	922	0.096703	0.0468051	0	0	0.0579658	0	0	0.0562321	0.057683	0.0540251	0.159711	0	0.0613709	0.0452386	0	0.0457549
scpp7	1;1;1;1;1;1;1;1;1	43216832;43217147;43217881;43218080;43218263;43218415;43218832;43218997;43219158	43217038;43217195;43217982;43218148;43218298;43218462;43218879;43219065;43219207	-;-;-;-;-;-;-;-;-	678	0	0.0636494	0	0	0	0	0	0	0	0	0	0	0.0834572	0	0	0.0622213
scpp6	1;1;1;1;1;1;1;1	43224989;43226840;43226978;43227101;43228319;43229963;43231912;43232085	43225615;43226878;43227022;43227250;43228363;43230157;43231976;43232107	-;-;-;-;-;-;-;-	1189	0	0.0725892	0	0.0359433	0	0	0	0	0	0	0	0.0392313	0	0.0350799	0	0
CR385050.2	1;1;1;1	43239740;43239870;43240089;43241726	43239774;43239938;43240139;43241990	+;+;+;+	420	0	0	0	0	0	0	0	0	0	0	0	0	0	0.0993095	0	0
odam	1;1;1;1;1;1;1;1;1	43257034;43257212;43257361;43258688;43259461;43259945;43261619;43262009;43262194	43257127;43257263;43257441;43258849;43259649;43259998;43261663;43262077;43262277	-;-;-;-;-;-;-;-;-	830	0	0	0	0	0	0	0	0	0	0	0	0.0562001	0.0681735	0	0	0.0508266
scpp9	1;1;1;1;1;1;1;1;1;1;1;1;1;1;1;1;1;1;1;1;1;1;1;1;1;1;1;1;1;1;1;1	43268633;43268633;43268636;43268636;43268923;43269089;43269089;43269089;43269089;43269586;43269586;43269586;43269668;43269734;43269734;43269734;43269893;43269893;43269893;43269893;43270101;43270101;43270101;43270101;43271627;43271627;43271627;43271734;43271738;43271738;43271738;43271883	43268820;43269005;43269005;43269005;43269005;43269139;43269142;43269139;43269139;43269654;43269654;43269654;43269802;43269802;43269802;43269802;43270006;43270006;43270006;43270006;43270238;43270249;43270238;43270238;43271641;43271641;43271641;43271785;43271793;43271802;43271795;43271904	-;-;-;-;-;-;-;-;-;-;-;-;-;-;-;-;-;-;-;-;-;-;-;-;-;-;-;-;-;-;-;-	1000	0	0	0	0	0.0534445	0	0	0	0	0	0	0.0932921	0	0	0.0408069	0
dkey-22i16.9	1;1;1;1;1;1	43272716;43275665;43277859;43279907;43280575;43282028	43275551;43275943;43278179;43280221;43280653;43282241	-;-;-;-;-;-	4044	0.661426	0.693627	0.722351	0.708049	0.290746	0.396074	0.388791	0.333333	0.447143	0.665134	0.594743	0.495989	0.573675	0.515702	0.544899	0.688496
CR385050.1	1;1;1;1	43284253;43285482;43286015;43286425	43285350;43285523;43286356;43286709	-;-;-;-	1767	0.0504585	0	0	0	0.0302459	0	0	0	0	0	0	0.0263985	0	0	0	0
66472	1;1;1;1;1;1;1;1;1;1;1;1;1;1;1;1;1;1;1;1;1;1;1;1;1;1	43287551;43287551;43287551;43292417;43292417;43292417;43292541;43292541;43292541;43292709;43292709;43292709;43293030;43293190;43296461;43296461;43296461;43297018;43297018;43297018;43299576;43299576;43299576;43299701;43299701;43299701	43288417;43288417;43288417;43292460;43292460;43292460;43292608;43292608;43292608;43293797;43293026;43293797;43293188;43293797;43296548;43296548;43296548;43297407;43297407;43297381;43299627;43299627;43299627;43299847;43299784;43299776	-;-;-;-;-;-;-;-;-;-;-;-;-;-;-;-;-;-;-;-;-;-;-;-;-;-	2745	1.93262	1.8708	2.04895	1.94611	2.58948	2.27755	2.18025	2.47426	1.7631	1.68759	1.32322	1.52938	1.44294	1.71702	1.50146	1.78273
dkey-22i16.10	1;1;1;1;1;1;1;1;1;1;1;1;1;1;1	43302490;43304118;43304846;43305575;43305942;43305953;43306140;43306143;43306875;43306875;43307340;43307340;43307731;43307731;43307953	43302696;43304485;43304975;43305754;43306039;43306033;43306193;43306193;43307244;43307256;43307516;43307516;43307822;43307860;43308122	+;+;+;+;+;+;+;+;+;+;+;+;+;+;+	1896	0	0	0.0229957	0	0	0	0	0	0.0280505	0	0	0	0	0	0	0
ch73-109d9.1	1;1;1;1;1;1;1	43310308;43314433;43314627;43314795;43320361;43323035;43323769	43310423;43314537;43314716;43314872;43320926;43323401;43323902	-;-;-;-;-;-;-	1456	7.71578	7.67648	8.08513	7.04449	6.97421	7.06183	8.39502	6.76562	6.46533	6.73956	7.28176	7.04817	6.25688	5.90128	6.75444	5.64992
ch73-109d9.3	1;1;1	43326447;43333237;43335591	43331690;43333355;43336679	-;-;-	6452	0.324746	0.381245	0.371666	0.331188	0.422453	0.376382	0.377322	0.42589	0.346206	0.28565	0.273875	0.361485	0.42096	0.329698	0.354183	0.333461
ch73-109d9.2	1;1;1;1	43339047;43340915;43344947;43347005	43340579;43341023;43345074;43347634	-;-;-;-	2400	4.90381	4.69303	4.21465	4.57637	4.87681	4.34876	4.79712	4.73095	3.5899	3.13395	3.2723	2.91538	3.44219	3.99721	3.67262	3.6737
ch73-109d9.4	1;1;1;1	43352477;43357016;43358892;43360964	43352810;43357167;43359003;43361045	+;+;+;+	680	0.655589	0.88847	0.705291	0.565631	1.02173	0.835813	0.895031	0.457465	0.782114	0.732517	0.577465	0.48018	0.915329	0.67472	0.780132	0.620383
CU915778.1	1;1	43362583;43362978	43362893;43363065	+;+	399	0.893836	0.648936	0.983454	0.749764	1.47341	1.29495	0.127114	2.07904	0.933048	0.74904	1.23019	0.701445	1.27633	0.418145	0.613637	1.16302
vwa11	1;1;1;1;1;1;1;1;1;1;1;1;1;1;1;1;1;1;1;1;1;1;1;1;1;1;1	43368763;43371244;43371499;43372232;43372585;43373255;43373281;43373995;43373995;43376211;43376211;43376471;43376471;43377856;43377856;43378299;43378299;43379044;43379044;43380784;43380784;43381212;43381212;43382632;43382632;43383493;43385798	43369336;43371403;43371632;43372500;43372677;43373404;43373404;43374127;43374127;43376384;43376384;43376587;43376587;43377968;43377968;43378468;43378468;43379230;43379230;43380912;43380912;43381305;43381305;43382907;43382907;43383678;43386303	-;-;-;-;-;-;-;-;-;-;-;-;-;-;-;-;-;-;-;-;-;-;-;-;-;-;-	3465	0.0643291	0.0996347	0.0754975	0.123338	0.0154241	0.0298231	0.0731868	0.0299256	0.0613954	0.0718775	0.0849948	0.175007	0.0816508	0.120375	0.0706613	0.0852243
FO681306.2	1;1	43389676;43390192	43389835;43390250	+;+	219	1.22137	0.788206	1.79177	0.97572	1.22019	0.235929	1.15796	0.94696	0.485696	0.227448	0.89652	0.212996	2.067	1.14274	0.372666	1.34841
PTGDR2	1;1	43394423;43395250	43395153;43395595	+;+	1077	0.5795	0.841448	0.728688	0.595216	0.248117	0.191898	0.565108	0.433254	0.246907	0.369999	0.410177	0.259867	0.525385	0.426007	0.416783	0.587549
cabp2a	1;1;1;1;1;1;1;1;1;1;1;1;1;1;1;1;1;1;1	43425989;43425989;43427831;43427831;43434540;43434601;43434601;43436097;43436097;43436097;43436329;43436329;43436329;43437948;43437948;43437948;43439101;43439101;43439404	43426036;43426036;43428049;43428049;43434631;43434631;43434631;43436231;43436231;43436231;43436438;43436438;43436438;43438098;43438095;43438095;43440139;43439252;43440138	+;+;+;+;+;+;+;+;+;+;+;+;+;+;+;+;+;+;+	1794	0.944283	1.03436	0.753397	1.00052	1.6087	1.12323	1.32874	1.38718	1.09688	1.19391	1.23122	0.988044	1.04084	0.953238	1.06908	0.799512
slc43a3a	1;1;1;1;1;1;1;1;1;1;1;1;1;1;1;1;1;1;1;1;1;1;1;1;1;1;1	43438789;43440455;43441912;43441912;43444050;43444050;43444311;43444311;43446300;43446300;43446558;43446558;43449359;43449359;43449877;43449877;43450052;43450052;43450218;43450218;43455399;43455399;43455600;43455600;43456208;43459999;43459999	43440698;43440698;43442032;43442032;43444236;43444236;43444418;43444418;43446440;43446440;43446697;43446697;43449498;43449498;43449969;43449969;43450128;43450128;43450264;43450264;43455528;43455528;43456245;43456073;43456245;43460114;43460321	-;-;-;-;-;-;-;-;-;-;-;-;-;-;-;-;-;-;-;-;-;-;-;-;-;-;-	4063	0.449861	0.456715	0.321928	0.41022	0.697159	0.750293	0.661599	0.752871	0.536681	0.490388	0.579881	0.539593	0.473506	0.461961	0.411785	0.415319
ctnnd1	1;1;1;1;1;1;1;1;1;1;1;1;1;1;1;1;1;1;1;1;1;1;1;1;1;1;1;1;1;1;1;1;1;1;1;1;1;1;1;1;1;1;1;1;1;1;1;1;1;1;1;1;1;1;1;1;1;1;1;1;1;1;1;1;1;1;1;1;1;1;1;1;1;1;1;1;1	43471897;43471942;43471942;43471944;43472203;43494933;43494933;43494933;43499925;43499925;43499925;43499925;43499925;43499925;43501814;43501814;43501814;43501814;43501814;43501814;43502024;43502024;43502024;43502024;43502024;43504169;43504169;43504169;43506087;43506087;43506087;43507749;43507749;43507749;43509271;43509271;43509271;43512181;43512181;43512181;43513704;43513704;43513704;43514274;435…	43472291;43472291;43472005;43472005;43472291;43495084;43495084;43495084;43499996;43499996;43499996;43499996;43499996;43499996;43501939;43501939;43501939;43501939;43501943;43501939;43502307;43502187;43502275;43502307;43502307;43504444;43504444;43504444;43506342;43506342;43506342;43507971;43507971;43507971;43509463;43509463;43509463;43512298;43512298;43512298;43513857;43513857;43513857;43514291;435…	+;+;+;+;+;+;+;+;+;+;+;+;+;+;+;+;+;+;+;+;+;+;+;+;+;+;+;+;+;+;+;+;+;+;+;+;+;+;+;+;+;+;+;+;+;+;+;+;+;+;+;+;+;+;+;+;+;+;+;+;+;+;+;+;+;+;+;+;+;+;+;+;+;+;+;+;+	5646	11.8122	11.7554	12.1085	11.7703	11.0088	10.7711	11.4534	11.2673	10.4276	10.084	9.37178	9.7737	10.2926	10.2022	9.91623	10.2439
ch211-165a10.10	1;1;1;1;1;1	43548313;43548627;43548839;43549387;43549854;43550163	43548429;43548724;43548889;43549768;43550030;43550292	+;+;+;+;+;+	955	0	0	0	0	0	0	0	0.054289	0	0	0	0	0.0592502	0	0	0
dkey-59p5.1	1;1;1;1;1;1;1;1;1;1;1;1	43558782;43559096;43559113;43559307;43559307;43559635;43559855;43559855;43560322;43560322;43560631;43560631	43558898;43559193;43559193;43559357;43559357;43559637;43560236;43560236;43560498;43560498;43560734;43560760	+;+;+;+;+;+;+;+;+;+;+;+	958	0	0	0	0	0	0	0	0	0	0	0	0	0.0590647	0.0435386	0	0
CT033803.1	1;1;1;1;1;1;1	43638821;43639135;43639346;43639894;43640361;43640670;43640965	43638937;43639232;43639396;43640275;43640537;43640799;43641216	+;+;+;+;+;+;+	1207	0.0369346	0	0	0	0	0.0428073	0	0	0.0440628	0.0412685	0	0	0	0	0	0
ch211-165a10.5	1;1;1;1;1;1;1;1;1	43656434;43658472;43659670;43659984;43660195;43660585;43661052;43661361;43661656	43656641;43659056;43659786;43660081;43660245;43660966;43661228;43661490;43661907	+;+;+;+;+;+;+;+;+	2000	0	0	0	0	0	0	0	0	0	0	0	0	0	0.020855	0	0
timm10	1;1	43689167;43692599	43689402;43693196	+;+	834	54.7362	52.8303	51.4938	51.8578	67.5425	64.8644	73.1586	68.1334	63.5144	61.3979	60.6788	62.1388	60.9262	54.163	53.4795	54.6294
unc93b1	1;1;1;1;1;1;1;1;1;1;1;1;1;1;1;1;1;1;1;1;1;1;1;1;1;1	43694673;43694745;43695186;43695213;43696622;43696622;43698616;43698616;43699034;43699034;43701711;43701711;43702074;43702074;43704021;43704021;43706133;43706133;43709451;43709451;43710105;43710105;43713093;43713093;43716344;43716344	43694908;43694908;43695380;43695380;43696763;43696763;43698769;43698769;43699195;43699195;43701840;43701840;43702167;43702167;43704145;43704145;43706315;43706315;43709724;43709724;43710223;43710223;43713215;43713215;43716853;43716922	+;+;+;+;+;+;+;+;+;+;+;+;+;+;+;+;+;+;+;+;+;+;+;+;+;+	2516	1.89589	2.26406	2.11414	2.19118	2.61275	2.44378	2.45932	2.18429	1.83903	1.44524	1.7558	2.41017	1.7317	2.20486	1.83274	1.92822
cryba1l2	1;1;1;1;1;1;1;1;1;1;1;1;1;1;1;1;1;1;1	43720617;43720620;43721272;43721360;43725767;43725767;43725767;43728309;43728309;43728309;43730739;43730739;43730739;43731215;43731215;43731215;43733258;43733258;43741232	43721705;43720802;43721705;43721705;43725909;43725909;43725909;43728450;43728450;43728450;43730857;43730857;43730857;43731291;43731291;43731291;43733389;43733404;43741477	-;-;-;-;-;-;-;-;-;-;-;-;-;-;-;-;-;-;-	1963	0	0.0439677	0.0222108	0	0	0	0	0.0528233	0.0270931	0	0.0250048	0	0	0	0.020788	0
crybb1l2	1;1;1;1;1;1;1;1;1;1;1;1;1	43738358;43738358;43740837;43740837;43741090;43741090;43741286;43741286;43741914;43742374;43742381;43744939;43744939	43738406;43738406;43740940;43740940;43741208;43741208;43741418;43741375;43741972;43742516;43742516;43745614;43745613	+;+;+;+;+;+;+;+;+;+;+;+;+	1283	0	0	0	0	0	0	0.0395311	0.08082	0	0	0	0	0	0.0325097	0.0318058	0.0328808
rtn4rl2a	1;1;1	43789774;43790656;43791069	43789934;43790882;43792245	+;+;+	1565	0	0.0275746	0	0.0546154	0	0	0	0	0	0	0	0	0	0	0.0260747	0
zdhhc5a	1;1;1;1;1;1;1;1;1;1;1;1;1;1;1;1;1;1;1;1;1;1;1;1;1;1;1;1	43822213;43837891;43838990;43843341;43843341;43845207;43845207;43845750;43845750;43847467;43847467;43847941;43847941;43848118;43848118;43852745;43852745;43852802;43854387;43854387;43854387;43857552;43857600;43857600;43858148;43863539;43863539;43863539	43822596;43839594;43839594;43843462;43843462;43845364;43845364;43845922;43845922;43847569;43847569;43848032;43848032;43848244;43848244;43852862;43852862;43852862;43854499;43854499;43854499;43858259;43858459;43858459;43858547;43864043;43865122;43865130	+;+;+;+;+;+;+;+;+;+;+;+;+;+;+;+;+;+;+;+;+;+;+;+;+;+;+;+	5682	3.22464	3.33416	3.21512	3.3395	3.30148	2.97353	3.32946	3.24836	2.77057	2.37572	2.48791	2.55314	2.55933	2.78947	2.81526	3.0292
tmx2b	1;1;1;1;1;1;1;1	43867979;43874076;43874296;43874874;43876771;43878435;43879117;43880368	43870603;43874205;43874361;43874980;43876847;43878548;43879177;43880634	-;-;-;-;-;-;-;-	3447	8.67805	9.42708	10.1189	9.34823	13.8766	14.6596	14.4195	13.8076	12.5746	12.1963	12.4171	12.9505	11.7534	11.3017	10.8203	10.1457
med19b	1;1;1;1;1;1;1;1;1;1;1;1	43881066;43881160;43883303;43883303;43883544;43883544;43885641;43885698;43885881;43885881;43889818;43889818	43881367;43881367;43883425;43883425;43883677;43883677;43885794;43885794;43885975;43885975;43892517;43890186	+;+;+;+;+;+;+;+;+;+;+;+	3508	8.1332	8.51276	8.06621	8.3329	9.71995	9.85353	10.5832	9.19277	8.26259	7.86641	8.36731	8.6032	7.83917	7.8236	7.74726	7.6844
slc43a1b	1;1;1;1;1;1;1;1;1;1;1;1;1;1;1;1;1;1;1;1;1;1;1;1;1;1;1;1;1;1;1	43890189;43890190;43893594;43893594;43893919;43893919;43902533;43902533;43902744;43902744;43904786;43904786;43908864;43908864;43909010;43909102;43909106;43911539;43911539;43912142;43912142;43918300;43918300;43918927;43918927;43920290;43920290;43921168;43921168;43936484;43936484	43892240;43892240;43893717;43893717;43893992;43893992;43902662;43902662;43902876;43902876;43904821;43904821;43909008;43909010;43909010;43909239;43909239;43911672;43911672;43912234;43912234;43918376;43918376;43918982;43918982;43920476;43920476;43921325;43921325;43936629;43936755	-;-;-;-;-;-;-;-;-;-;-;-;-;-;-;-;-;-;-;-;-;-;-;-;-;-;-;-;-;-;-	3811	4.60891	5.18621	4.99951	4.62017	5.04855	5.26039	5.23021	4.48942	4.40988	4.27401	4.08286	4.60218	5.09271	5.03453	5.16109	5.20269
dkey-28b4.8	1;1;1;1;1;1;1;1;1;1;1;1;1;1;1;1;1;1;1;1;1;1;1	43950424;43957492;43963382;43963625;43965675;43967736;43968568;43970871;43971097;43973125;43976680;43976904;43979840;43980169;43982059;43984307;43986032;43994762;43997808;43999343;43999747;43999893;44002385	43952460;43957609;43963515;43963710;43965877;43967956;43968809;43970982;43971318;43973250;43976811;43977006;43979928;43980335;43982200;43984462;43986198;43994900;43997912;43999425;43999764;44000012;44002958	-;-;-;-;-;-;-;-;-;-;-;-;-;-;-;-;-;-;-;-;-;-;-	5496	1.80884	1.90017	1.98325	1.81957	2.41161	1.97423	2.08558	1.96215	1.88698	2.08453	2.08091	1.88418	2.21353	1.77586	1.81166	1.95732
[truncated: 28,642 more rows]

## Sheet: AR42_TFA vs DMSO_TFA diff_genes
Geneid	AR42_TFA_1	AR42_TFA_2	AR42_TFA_3	AR42_TFA_4	DMSO_TFA_1	DMSO_TFA_2	DMSO_TFA_3	DMSO_TFA_4	uniprotAc	Refseq	pfam	interpro	eggNOG	GO(GO_term,class,description)	KEGG(KO,pathway,description)
[truncated: 138 more rows]

[truncated: 2 more sheets: DMSO_TFA vs DMSO diff_genes, AR42 vs DMSO diff_genes]
